# Supplementary material for: Mental health disorders, and associated factors among children aged 6–17 years living in Mahama refugee camp in Rwanda
Source: PLOS Ment Health. 2026 Apr 10;3(4):e0000568. doi: 10.1371/journal.pmen.0000568 (PMC13068332; doi:10.1371/journal.pmen.0000568)
Supplement: S1 Data — (XLSX) [file pmen.0000568.s005.xlsx]

## Sheet: Mahama Children project
Participant's age	9. Orphan status	Disability	1. In the past four weeks, did you worry that your household would not have enough food?	1.a. How often did this happen?	2. In the past four weeks, were you or any household member not able to eat the kinds of foods you preferred because of a lack of resources?	2.a. How often did this happen?	3. In the past four weeks, did you or any household member have to eat a limited variety of foods due to a lack of resources?	3.a. How often did this happen?	4. In the past four weeks, did you or any household member have to eat some foods that you really did not want to eat because of a lack of resources to obtain other types of food?	4.a. How often did this happen?	5. In the past four weeks, did you or any household member have to eat a smaller meal than you felt you needed because there was not enough food?	5.a. How often did this happen?	6. In the past four weeks, did you or any other household member have to eat fewer meals in a day because there was not enough food?	6.a. How often did this happen?	7. In the past four weeks, was there ever no food to eat of any kind in your household because of lack of resources to get food?	7.a. How often did this happen?	8. In the past four weeks, did you or any household member go to sleep at night hungry because there was not enough food?	8a. How often did this happen?	9. In the past four weeks, did you or any household member go a whole day and night without eating anything because there was not enough food?	9.a. How often did this happen?	At any time in your life, did you feel sad or depressed? Felt down or empty or hopeless? Felt grouchy or annoyed? Did you feel this way most of the time, for at least 2 weeks? IF YES TO ANY, CONTINUE. IF NO TO ALL, CODE NO TO A1a AND A1b	b. For the past 2 weeks, did you feel this way, most of the day, nearly every day?	A2. At any time in your life, were you bored a lot or much less interested in things (like playing your favorite games)? Have you felt that you couldn't enjoy things? Did you feel this way most of the time, for at least 2 weeks? IF YES TO ANY, CONTINUE. IF NO TO ALL, CODE NO TO A2a AND A2b	b. For the past 2 weeks, did you feel this way, most of the day, nearly every day?	IS A1 OR A2 CODED YES?	a. Were you less hungry or more hungry most days? Did you lose or gain weight without trying? [i.e., by ± 5% of body weight in the past month]?	b. Did you have trouble sleeping almost every night (“trouble sleeping” means trouble falling asleep, waking up in the middle of the night, waking up too early or sleeping too much)?	c. Did you talk or move slower than usual? Were you fidgety, restless or couldn’t sit still almost every day? Did anyone notice this?	d. Did you feel tired most of the time?	e. Did you feel bad about yourself most of the time? Did you feel guilty most of the time?	IF YES, ASK FOR EXAMPLES. LOOK FOR DELUSIONS OF FAILURE, OF INADEQUACY, OF RUIN OR OF GUILT, OR OF NEEDING PUNISHMENT OR DELUSIONS OF DISEASE OR DEATH OR NIHILISTIC OR SOMATIC DELUSIONS. THE EXAMPLES ARE CONSISTENT WITH A DELUSIONAL IDEA	f. Did you have trouble concentrating or thinking or did you have trouble making up your mind almost every day?	g. Did you feel so bad that you wished that you were dead? Did you think about hurting yourself? Did you have thoughts of death? Did you think about killing yourself? (FEAR OF DYING DOES NOT COUNT HERE)	A4. Did these sad, depressed feelings cause a lot of problems at home? At school? With friends? With other people? Or in some other important way?	ARE 5 OR MORE ANSWERS (A1-A3) CODED YES AND IS A4 CODED YES FOR THAT TIME FRAME?AND IS “RULE OUT ORGANIC CAUSE (W2 SUMMARY)” CODED YES? SPECIFY IF THE EPISODE IS CURRENT AND / OR PAST. IF A5 IS CODED YES, CODE YES FOR RECURRENT	A5. How many episodes of depression did you have in your lifetime? Between each episode there must be at least 2 months without any significant depression	a. Were you less hungry or more hungry most days? Did you lose or gain weight without trying? [i.e., by ± 5% of body weight in the past month]?	b. Did you have trouble sleeping almost every night (“trouble sleeping” means trouble falling asleep, waking up in the middle of the night, waking up too early or sleeping too much)?	c. Did you talk or move slower than usual? Were you fidgety, restless or couldn’t sit still almost every day? Did anyone notice this?	d. Did you feel tired most of the time?	e. Did you feel bad about yourself most of the time? Did you feel guilty most of the time?	IF YES, ASK FOR EXAMPLES. LOOK FOR DELUSIONS OF FAILURE, OF INADEQUACY, OF RUIN OR OF GUILT, OR OF NEEDING PUNISHMENT OR DELUSIONS OF DISEASE OR DEATH OR NIHILISTIC OR SOMATIC DELUSIONS. THE EXAMPLES ARE CONSISTENT WITH A DELUSIONAL IDEA	f. Did you have trouble concentrating or thinking or did you have trouble making up your mind almost every day?	g. Did you feel so bad that you wished that you were dead? Did you think about hurting yourself? Did you have thoughts of death? Did you think about killing yourself? (FEAR OF DYING DOES NOT COUNT HERE)	A4. Did these sad, depressed feelings cause a lot of problems at home? At school? With friends? With other people? Or in some other important way?	A5. In between your times of depression, were you free of depression or sadness for of at least 2 months?	ARE 5 OR MORE ANSWERS (A1-A3) CODED YES AND IS A4 CODED YES FOR THAT TIME FRAME?AND IS “RULE OUT ORGANIC CAUSE (W2 SUMMARY)” CODED YES? SPECIFY IF THE EPISODE IS CURRENT AND / OR PAST. IF A5 IS CODED YES, CODE YES FOR RECURRENT	A6. How many episodes of depression did you have in your lifetime? Between each episode there must be at least 2 months without any significant depression / Ni ibihe bingahe by’agahinda gakabije wagize mu buzima bwawe bwose? Hagati ya buri gihe hagomba kubaho nibura nibura amezi 2 nta kwiheba gukomeye.	B1. Have any accident? This includes taking too much of your medication by accident. IF NO TO B1, SKIP TO B2. IF YES, ASK B1a
6	2. No father / Ntagira se	No/ Oya	0. No		1= Yes	1 = Rarely (once or twice in the past four weeks)	1=Yes	1 = Rarely (once or twice in the past four weeks)	0 = No		0 = No		0 = No		0 = No		0 = No		0 = No		No / Oya				No / Oya																						Past	0	No / Oya
7	0. I have both parents / Mfite ababyeyi bombi	No/ Oya	0. No		0= No		1=Yes	1 = Rarely (once or twice in the past four weeks)	1=Yes	1 = Rarely (once or twice in the past four weeks)	0 = No		0 = No		0 = No		0 = No		0 = No		No / Oya				No / Oya																						Past	0	No / Oya
9	0. I have both parents / Mfite ababyeyi bombi	No/ Oya	0. No		1= Yes	1 = Rarely (once or twice in the past four weeks)	1=Yes	1 = Rarely (once or twice in the past four weeks)	1=Yes	1 = Rarely (once or twice in the past four weeks)	1=Yes	1 = Rarely (once or twice in the past four weeks)	0 = No		0 = No		0 = No		0 = No		No / Oya				No / Oya																						Past	0	No / Oya
6	0. I have both parents / Mfite ababyeyi bombi	No/ Oya	0. No		0= No		0 = No		0 = No		0 = No		0 = No		0 = No		0 = No		0 = No		No / Oya				No / Oya																						Past	0	No / Oya
7	0. I have both parents / Mfite ababyeyi bombi	No/ Oya	0. No		0= No		0 = No		0 = No		0 = No		0 = No		0 = No		0 = No		0 = No		No / Oya				No / Oya																						Past	0	No / Oya
6	0. I have both parents / Mfite ababyeyi bombi	No/ Oya	1. Yes	3 = Often (more than ten times in the past four weeks)	1= Yes	3 = Often (more than ten times in the past four weeks)	1=Yes	3 = Often (more than ten times in the past four weeks)	1=Yes	3 = Often (more than ten times in the past four weeks)	1=Yes	3 = Often (more than ten times in the past four weeks)	1=Yes	3 = Often (more than ten times in the past four weeks)	1=Yes	3 = Often (more than ten times in the past four weeks)	1=Yes	3 = Often (more than ten times in the past four weeks)	1=Yes	3 = Often (more than ten times in the past four weeks)	No / Oya				No / Oya																						Past	0	No / Oya
6	0. I have both parents / Mfite ababyeyi bombi	Yes/ Yego	0. No		0= No		1=Yes	2 = Sometimes (three to ten times in the past four weeks)	1=Yes	1 = Rarely (once or twice in the past four weeks)	1=Yes	2 = Sometimes (three to ten times in the past four weeks)	0 = No		0 = No		1=Yes	1 = Rarely (once or twice in the past four weeks)	1=Yes	1 = Rarely (once or twice in the past four weeks)	No / Oya				No / Oya																						Past	0	No / Oya
7	0. I have both parents / Mfite ababyeyi bombi	No/ Oya	0. No		0= No		0 = No		0 = No		0 = No		0 = No		0 = No		0 = No		0 = No		No / Oya				No / Oya																						Past	0	No / Oya
7	2. No father / Ntagira se	No/ Oya	1. Yes	2 = Sometimes (three to ten times in the past four weeks)	1= Yes	2 = Sometimes (three to ten times in the past four weeks)	1=Yes	2 = Sometimes (three to ten times in the past four weeks)	1=Yes	2 = Sometimes (three to ten times in the past four weeks)	1=Yes	2 = Sometimes (three to ten times in the past four weeks)	1=Yes	2 = Sometimes (three to ten times in the past four weeks)	1=Yes	2 = Sometimes (three to ten times in the past four weeks)	1=Yes	2 = Sometimes (three to ten times in the past four weeks)	1=Yes	2 = Sometimes (three to ten times in the past four weeks)	No / Oya				No / Oya																						Current	0	No / Oya
7	0. I have both parents / Mfite ababyeyi bombi	No/ Oya	0. No		1= Yes	1 = Rarely (once or twice in the past four weeks)	1=Yes	2 = Sometimes (three to ten times in the past four weeks)	1=Yes	2 = Sometimes (three to ten times in the past four weeks)	1=Yes	2 = Sometimes (three to ten times in the past four weeks)	1=Yes	2 = Sometimes (three to ten times in the past four weeks)	1=Yes	2 = Sometimes (three to ten times in the past four weeks)	1=Yes	2 = Sometimes (three to ten times in the past four weeks)	1=Yes	2 = Sometimes (three to ten times in the past four weeks)	No / Oya				No / Oya																						Past	0	No / Oya
7	0. I have both parents / Mfite ababyeyi bombi	Yes/ Yego	1. Yes	3 = Often (more than ten times in the past four weeks)	1= Yes	3 = Often (more than ten times in the past four weeks)	1=Yes	3 = Often (more than ten times in the past four weeks)	1=Yes	3 = Often (more than ten times in the past four weeks)	1=Yes	3 = Often (more than ten times in the past four weeks)	1=Yes	3 = Often (more than ten times in the past four weeks)	1=Yes	3 = Often (more than ten times in the past four weeks)	1=Yes	3 = Often (more than ten times in the past four weeks)	1=Yes	2 = Sometimes (three to ten times in the past four weeks)	No / Oya				No / Oya																						Past	0	No / Oya
6	0. I have both parents / Mfite ababyeyi bombi	No/ Oya	1. Yes	1 = Rarely (once or twice in the past four weeks)	1= Yes	1 = Rarely (once or twice in the past four weeks)	1=Yes	1 = Rarely (once or twice in the past four weeks)	1=Yes	1 = Rarely (once or twice in the past four weeks)	1=Yes	3 = Often (more than ten times in the past four weeks)	1=Yes	1 = Rarely (once or twice in the past four weeks)	0 = No		1=Yes	2 = Sometimes (three to ten times in the past four weeks)	0 = No		No / Oya				No / Oya																						Past	0	No / Oya
7	0. I have both parents / Mfite ababyeyi bombi	No/ Oya	0. No		0= No		0 = No		0 = No		0 = No		0 = No		0 = No		0 = No		0 = No		No / Oya				No / Oya																						Past	0	No / Oya
6	0. I have both parents / Mfite ababyeyi bombi	No/ Oya	1. Yes	2 = Sometimes (three to ten times in the past four weeks)	1= Yes	2 = Sometimes (three to ten times in the past four weeks)	1=Yes	2 = Sometimes (three to ten times in the past four weeks)	1=Yes	3 = Often (more than ten times in the past four weeks)	1=Yes	2 = Sometimes (three to ten times in the past four weeks)	1=Yes	2 = Sometimes (three to ten times in the past four weeks)	1=Yes	2 = Sometimes (three to ten times in the past four weeks)	1=Yes	2 = Sometimes (three to ten times in the past four weeks)	1=Yes	1 = Rarely (once or twice in the past four weeks)	No / Oya				No / Oya																						Current	0	No / Oya
6	0. I have both parents / Mfite ababyeyi bombi	No/ Oya	1. Yes	3 = Often (more than ten times in the past four weeks)	1= Yes	3 = Often (more than ten times in the past four weeks)	1=Yes	3 = Often (more than ten times in the past four weeks)	1=Yes	2 = Sometimes (three to ten times in the past four weeks)	1=Yes	3 = Often (more than ten times in the past four weeks)	1=Yes	3 = Often (more than ten times in the past four weeks)	1=Yes	3 = Often (more than ten times in the past four weeks)	1=Yes	3 = Often (more than ten times in the past four weeks)	1=Yes	3 = Often (more than ten times in the past four weeks)	No / Oya				No / Oya																						Past	0	No / Oya
6	0. I have both parents / Mfite ababyeyi bombi	No/ Oya	1. Yes	2 = Sometimes (three to ten times in the past four weeks)	1= Yes	2 = Sometimes (three to ten times in the past four weeks)	1=Yes	2 = Sometimes (three to ten times in the past four weeks)	1=Yes	2 = Sometimes (three to ten times in the past four weeks)	1=Yes	2 = Sometimes (three to ten times in the past four weeks)	1=Yes	2 = Sometimes (three to ten times in the past four weeks)	1=Yes	2 = Sometimes (three to ten times in the past four weeks)	1=Yes	2 = Sometimes (three to ten times in the past four weeks)	1=Yes	1 = Rarely (once or twice in the past four weeks)	No / Oya				No / Oya																						Past	0	No / Oya
8	0. I have both parents / Mfite ababyeyi bombi	No/ Oya	1. Yes	2 = Sometimes (three to ten times in the past four weeks)	1= Yes	2 = Sometimes (three to ten times in the past four weeks)	1=Yes	2 = Sometimes (three to ten times in the past four weeks)	1=Yes	2 = Sometimes (three to ten times in the past four weeks)	1=Yes	2 = Sometimes (three to ten times in the past four weeks)	1=Yes	2 = Sometimes (three to ten times in the past four weeks)	1=Yes	2 = Sometimes (three to ten times in the past four weeks)	1=Yes	2 = Sometimes (three to ten times in the past four weeks)	1=Yes	2 = Sometimes (three to ten times in the past four weeks)	No / Oya				No / Oya																						Past	0	No / Oya
8	0. I have both parents / Mfite ababyeyi bombi	No/ Oya	1. Yes	3 = Often (more than ten times in the past four weeks)	1= Yes	3 = Often (more than ten times in the past four weeks)	1=Yes	3 = Often (more than ten times in the past four weeks)	1=Yes	3 = Often (more than ten times in the past four weeks)	1=Yes	3 = Often (more than ten times in the past four weeks)	1=Yes	3 = Often (more than ten times in the past four weeks)	1=Yes	3 = Often (more than ten times in the past four weeks)	1=Yes	3 = Often (more than ten times in the past four weeks)	1=Yes	3 = Often (more than ten times in the past four weeks)	No / Oya				No / Oya																						Past	0	No / Oya
8	0. I have both parents / Mfite ababyeyi bombi	No/ Oya	1. Yes	3 = Often (more than ten times in the past four weeks)	1= Yes	3 = Often (more than ten times in the past four weeks)	1=Yes	3 = Often (more than ten times in the past four weeks)	1=Yes	3 = Often (more than ten times in the past four weeks)	1=Yes	3 = Often (more than ten times in the past four weeks)	1=Yes	3 = Often (more than ten times in the past four weeks)	1=Yes	3 = Often (more than ten times in the past four weeks)	1=Yes	3 = Often (more than ten times in the past four weeks)	1=Yes	3 = Often (more than ten times in the past four weeks)	No / Oya				No / Oya																						Past	0	No / Oya
8	0. I have both parents / Mfite ababyeyi bombi	No/ Oya	1. Yes	1 = Rarely (once or twice in the past four weeks)	1= Yes	1 = Rarely (once or twice in the past four weeks)	1=Yes	1 = Rarely (once or twice in the past four weeks)	1=Yes	1 = Rarely (once or twice in the past four weeks)	1=Yes	1 = Rarely (once or twice in the past four weeks)	1=Yes	1 = Rarely (once or twice in the past four weeks)	1=Yes	1 = Rarely (once or twice in the past four weeks)	1=Yes	2 = Sometimes (three to ten times in the past four weeks)	1=Yes	2 = Sometimes (three to ten times in the past four weeks)	No / Oya				No / Oya																						Past	0	No / Oya
6	0. I have both parents / Mfite ababyeyi bombi	No/ Oya	0. No		0= No		0 = No		0 = No		0 = No		0 = No		0 = No		0 = No		0 = No		No / Oya				No / Oya																						Current	0	No / Oya
6	0. I have both parents / Mfite ababyeyi bombi	No/ Oya	0. No		0= No		0 = No		0 = No		0 = No		0 = No		0 = No		0 = No		0 = No		No / Oya				No / Oya																						Current	0	No / Oya
6	0. I have both parents / Mfite ababyeyi bombi	No/ Oya	1. Yes	1 = Rarely (once or twice in the past four weeks)	0= No		0 = No		0 = No		0 = No		0 = No		0 = No		0 = No		0 = No		No / Oya				No / Oya																						Past	0	No / Oya
7	2. No father / Ntagira se	No/ Oya	1. Yes	1 = Rarely (once or twice in the past four weeks)	1= Yes	2 = Sometimes (three to ten times in the past four weeks)	0 = No		1=Yes	2 = Sometimes (three to ten times in the past four weeks)	0 = No		1=Yes	2 = Sometimes (three to ten times in the past four weeks)	0 = No		0 = No		0 = No		No / Oya				No / Oya																						Past	0	No / Oya
7	0. I have both parents / Mfite ababyeyi bombi	No/ Oya	0. No		0= No		1=Yes	2 = Sometimes (three to ten times in the past four weeks)	1=Yes	2 = Sometimes (three to ten times in the past four weeks)	1=Yes	2 = Sometimes (three to ten times in the past four weeks)	1=Yes	2 = Sometimes (three to ten times in the past four weeks)	1=Yes	2 = Sometimes (three to ten times in the past four weeks)	1=Yes	2 = Sometimes (three to ten times in the past four weeks)	1=Yes	2 = Sometimes (three to ten times in the past four weeks)	No / Oya				No / Oya																						Past	0	No / Oya
6	0. I have both parents / Mfite ababyeyi bombi	No/ Oya	0. No		0= No		0 = No		0 = No		0 = No		0 = No		0 = No		0 = No		0 = No		No / Oya				No / Oya																						Past	0	No / Oya
8	0. I have both parents / Mfite ababyeyi bombi	No/ Oya	0. No		1= Yes	2 = Sometimes (three to ten times in the past four weeks)	1=Yes	2 = Sometimes (three to ten times in the past four weeks)	1=Yes	2 = Sometimes (three to ten times in the past four weeks)	1=Yes	2 = Sometimes (three to ten times in the past four weeks)	1=Yes	2 = Sometimes (three to ten times in the past four weeks)	1=Yes	2 = Sometimes (three to ten times in the past four weeks)	1=Yes	2 = Sometimes (three to ten times in the past four weeks)	1=Yes	2 = Sometimes (three to ten times in the past four weeks)	No / Oya				No / Oya																						Past	0	No / Oya
6	0. I have both parents / Mfite ababyeyi bombi	No/ Oya	0. No		0= No		0 = No		0 = No		0 = No		0 = No		0 = No		0 = No		0 = No		No / Oya				No / Oya																						Past	0	No / Oya
6	0. I have both parents / Mfite ababyeyi bombi	No/ Oya	0. No		1= Yes	2 = Sometimes (three to ten times in the past four weeks)	0 = No		0 = No		0 = No		0 = No		0 = No		0 = No		0 = No		No / Oya				No / Oya																						Past	0	No / Oya
8	0. I have both parents / Mfite ababyeyi bombi	No/ Oya	1. Yes	2 = Sometimes (three to ten times in the past four weeks)	1= Yes	2 = Sometimes (three to ten times in the past four weeks)	1=Yes	2 = Sometimes (three to ten times in the past four weeks)	0 = No		0 = No		1=Yes	2 = Sometimes (three to ten times in the past four weeks)	0 = No		0 = No		0 = No		No / Oya				No / Oya																						Past	0	No / Oya
6	0. I have both parents / Mfite ababyeyi bombi	No/ Oya	0. No		1= Yes	2 = Sometimes (three to ten times in the past four weeks)	1=Yes	2 = Sometimes (three to ten times in the past four weeks)	1=Yes	2 = Sometimes (three to ten times in the past four weeks)	0 = No		0 = No		1=Yes	2 = Sometimes (three to ten times in the past four weeks)	0 = No		0 = No		No / Oya				No / Oya																						Past	0	No / Oya
6	0. I have both parents / Mfite ababyeyi bombi	No/ Oya	1. Yes	2 = Sometimes (three to ten times in the past four weeks)	1= Yes	2 = Sometimes (three to ten times in the past four weeks)	1=Yes	2 = Sometimes (three to ten times in the past four weeks)	1=Yes	2 = Sometimes (three to ten times in the past four weeks)	1=Yes	2 = Sometimes (three to ten times in the past four weeks)	1=Yes	2 = Sometimes (three to ten times in the past four weeks)	1=Yes	2 = Sometimes (three to ten times in the past four weeks)	1=Yes	2 = Sometimes (three to ten times in the past four weeks)	1=Yes	2 = Sometimes (three to ten times in the past four weeks)	No / Oya				No / Oya																						Past	0	No / Oya
8	0. I have both parents / Mfite ababyeyi bombi	Yes/ Yego	0. No		1= Yes	2 = Sometimes (three to ten times in the past four weeks)	1=Yes	2 = Sometimes (three to ten times in the past four weeks)	1=Yes	2 = Sometimes (three to ten times in the past four weeks)	1=Yes	2 = Sometimes (three to ten times in the past four weeks)	1=Yes	2 = Sometimes (three to ten times in the past four weeks)	1=Yes	2 = Sometimes (three to ten times in the past four weeks)	1=Yes	2 = Sometimes (three to ten times in the past four weeks)	1=Yes	2 = Sometimes (three to ten times in the past four weeks)	No / Oya				No / Oya																						Past	0	No / Oya
7	0. I have both parents / Mfite ababyeyi bombi	Yes/ Yego	0. No		1= Yes	2 = Sometimes (three to ten times in the past four weeks)	1=Yes	2 = Sometimes (three to ten times in the past four weeks)	1=Yes	2 = Sometimes (three to ten times in the past four weeks)	1=Yes	2 = Sometimes (three to ten times in the past four weeks)	1=Yes	2 = Sometimes (three to ten times in the past four weeks)	1=Yes	2 = Sometimes (three to ten times in the past four weeks)	1=Yes	2 = Sometimes (three to ten times in the past four weeks)	1=Yes	2 = Sometimes (three to ten times in the past four weeks)	No / Oya				No / Oya																						Past	0	No / Oya
8	2. No father / Ntagira se	No/ Oya	0. No		1= Yes	2 = Sometimes (three to ten times in the past four weeks)	1=Yes	2 = Sometimes (three to ten times in the past four weeks)	1=Yes	2 = Sometimes (three to ten times in the past four weeks)	0 = No		0 = No		0 = No		0 = No		0 = No		No / Oya				No / Oya																						Past	0	No / Oya
6	0. I have both parents / Mfite ababyeyi bombi	No/ Oya	0. No		0= No		0 = No		0 = No		0 = No		0 = No		0 = No		0 = No		1=Yes	1 = Rarely (once or twice in the past four weeks)	Yes / Yego	No / Oya	No / Oya	No / Oya	No / Oya	Past 2 weeks / No Ibyumweru 2 bishize / Oya	Past 2 weeks / No Ibyumweru 2 bishize / Oya	Past 2 weeks / No Ibyumweru 2 bishize / Oya	Past 2 weeks / No Ibyumweru 2 bishize / Oya	Past 2 weeks / No Ibyumweru 2 bishize / Oya	No/Oya	Past 2 weeks / No Ibyumweru 2 bishize / Oya	Past 2 weeks / No Ibyumweru 2 bishize / Oya	Past 2 weeks / No Ibyumweru 2 bishize / Oya	Recurrent Episode	0	Past episode/No / Igihe cyashize/Oya	Past episode/No / Igihe cyashize/Oya	Past episode/No / Igihe cyashize/Oya	Past episode/No / Igihe cyashize/Oya	Past episode/No / Igihe cyashize/Oya	No/ Oya	Past episode/No / Igihe cyashize/Oya	Past episode/No / Igihe cyashize/Oya	Past episode/No / Igihe cyashize/Oya	Past episode/No / Igihe cyashize/Oya	Past	0	No / Oya
7	0. I have both parents / Mfite ababyeyi bombi	No/ Oya	0. No		1= Yes	2 = Sometimes (three to ten times in the past four weeks)	1=Yes	1 = Rarely (once or twice in the past four weeks)	1=Yes	1 = Rarely (once or twice in the past four weeks)	1=Yes	1 = Rarely (once or twice in the past four weeks)	1=Yes	2 = Sometimes (three to ten times in the past four weeks)	1=Yes	1 = Rarely (once or twice in the past four weeks)	1=Yes	2 = Sometimes (three to ten times in the past four weeks)	1=Yes	2 = Sometimes (three to ten times in the past four weeks)	No / Oya				No / Oya																						Past	0	No / Oya
6	0. I have both parents / Mfite ababyeyi bombi	No/ Oya	1. Yes	2 = Sometimes (three to ten times in the past four weeks)	1= Yes	2 = Sometimes (three to ten times in the past four weeks)	1=Yes	2 = Sometimes (three to ten times in the past four weeks)	1=Yes	1 = Rarely (once or twice in the past four weeks)	0 = No		1=Yes	1 = Rarely (once or twice in the past four weeks)	1=Yes	1 = Rarely (once or twice in the past four weeks)	0 = No		1=Yes	1 = Rarely (once or twice in the past four weeks)	No / Oya				No / Oya																						Past	0	No / Oya
6	0. I have both parents / Mfite ababyeyi bombi	No/ Oya	0. No		1= Yes	1 = Rarely (once or twice in the past four weeks)	1=Yes	1 = Rarely (once or twice in the past four weeks)	1=Yes	1 = Rarely (once or twice in the past four weeks)	1=Yes	1 = Rarely (once or twice in the past four weeks)	1=Yes	1 = Rarely (once or twice in the past four weeks)	1=Yes	1 = Rarely (once or twice in the past four weeks)	1=Yes	2 = Sometimes (three to ten times in the past four weeks)	1=Yes	1 = Rarely (once or twice in the past four weeks)	No / Oya				No / Oya																						Past	0	No / Oya
8	0. I have both parents / Mfite ababyeyi bombi	No/ Oya	1. Yes	2 = Sometimes (three to ten times in the past four weeks)	1= Yes	2 = Sometimes (three to ten times in the past four weeks)	1=Yes	2 = Sometimes (three to ten times in the past four weeks)	1=Yes	1 = Rarely (once or twice in the past four weeks)	0 = No		0 = No		0 = No		0 = No		0 = No		No / Oya				No / Oya																						Past	0	No / Oya
6	0. I have both parents / Mfite ababyeyi bombi	No/ Oya	1. Yes	1 = Rarely (once or twice in the past four weeks)	1= Yes	1 = Rarely (once or twice in the past four weeks)	1=Yes	1 = Rarely (once or twice in the past four weeks)	0 = No		0 = No		0 = No		0 = No		0 = No		0 = No		No / Oya				No / Oya																						Past	0	No / Oya
6	0. I have both parents / Mfite ababyeyi bombi	No/ Oya	1. Yes	1 = Rarely (once or twice in the past four weeks)	1= Yes	1 = Rarely (once or twice in the past four weeks)	1=Yes	2 = Sometimes (three to ten times in the past four weeks)	0 = No		0 = No		0 = No		0 = No		0 = No		0 = No		No / Oya				No / Oya																						Past	0	No / Oya
8	0. I have both parents / Mfite ababyeyi bombi	No/ Oya	0. No		1= Yes	1 = Rarely (once or twice in the past four weeks)	1=Yes	2 = Sometimes (three to ten times in the past four weeks)	1=Yes	2 = Sometimes (three to ten times in the past four weeks)	1=Yes	2 = Sometimes (three to ten times in the past four weeks)	1=Yes	2 = Sometimes (three to ten times in the past four weeks)	1=Yes	3 = Often (more than ten times in the past four weeks)	1=Yes	2 = Sometimes (three to ten times in the past four weeks)	1=Yes	3 = Often (more than ten times in the past four weeks)	No / Oya				No / Oya																						Past	0	No / Oya
7	2. No father / Ntagira se	No/ Oya	1. Yes	1 = Rarely (once or twice in the past four weeks)	1= Yes	1 = Rarely (once or twice in the past four weeks)	1=Yes	1 = Rarely (once or twice in the past four weeks)	1=Yes	1 = Rarely (once or twice in the past four weeks)	0 = No		1=Yes	1 = Rarely (once or twice in the past four weeks)	0 = No		1=Yes	1 = Rarely (once or twice in the past four weeks)	0 = No		No / Oya				No / Oya																						Past	0	No / Oya
6	0. I have both parents / Mfite ababyeyi bombi	No/ Oya	1. Yes	3 = Often (more than ten times in the past four weeks)	1= Yes	3 = Often (more than ten times in the past four weeks)	1=Yes	3 = Often (more than ten times in the past four weeks)	1=Yes	3 = Often (more than ten times in the past four weeks)	1=Yes	3 = Often (more than ten times in the past four weeks)	1=Yes	3 = Often (more than ten times in the past four weeks)	0 = No		1=Yes	2 = Sometimes (three to ten times in the past four weeks)	1=Yes	2 = Sometimes (three to ten times in the past four weeks)	No / Oya				No / Oya																						Past	0	No / Oya
6	0. I have both parents / Mfite ababyeyi bombi	No/ Oya	0. No		0= No		0 = No		0 = No		0 = No		0 = No		0 = No		0 = No		0 = No		No / Oya				No / Oya																						Past	0	No / Oya
8	0. I have both parents / Mfite ababyeyi bombi	No/ Oya	1. Yes	2 = Sometimes (three to ten times in the past four weeks)	1= Yes	2 = Sometimes (three to ten times in the past four weeks)	1=Yes	2 = Sometimes (three to ten times in the past four weeks)	0 = No		0 = No		0 = No		0 = No		0 = No		0 = No		No / Oya				No / Oya																						Past	0	No / Oya
6	0. I have both parents / Mfite ababyeyi bombi	No/ Oya	0. No		1= Yes	2 = Sometimes (three to ten times in the past four weeks)	0 = No		1=Yes	2 = Sometimes (three to ten times in the past four weeks)	1=Yes	2 = Sometimes (three to ten times in the past four weeks)	1=Yes	2 = Sometimes (three to ten times in the past four weeks)	1=Yes	2 = Sometimes (three to ten times in the past four weeks)	1=Yes	2 = Sometimes (three to ten times in the past four weeks)	1=Yes	2 = Sometimes (three to ten times in the past four weeks)	No / Oya				No / Oya																						Past	0	No / Oya
7	0. I have both parents / Mfite ababyeyi bombi	No/ Oya	1. Yes	2 = Sometimes (three to ten times in the past four weeks)	1= Yes	2 = Sometimes (three to ten times in the past four weeks)	0 = No		1=Yes	2 = Sometimes (three to ten times in the past four weeks)	1=Yes	2 = Sometimes (three to ten times in the past four weeks)	1=Yes	2 = Sometimes (three to ten times in the past four weeks)	0 = No		1=Yes	2 = Sometimes (three to ten times in the past four weeks)	1=Yes	2 = Sometimes (three to ten times in the past four weeks)	No / Oya				No / Oya																						Past	0	No / Oya
6	4. Not sure / Ntabyo azi neza	No/ Oya	1. Yes	2 = Sometimes (three to ten times in the past four weeks)	1= Yes	2 = Sometimes (three to ten times in the past four weeks)	1=Yes	2 = Sometimes (three to ten times in the past four weeks)	1=Yes	2 = Sometimes (three to ten times in the past four weeks)	1=Yes	2 = Sometimes (three to ten times in the past four weeks)	1=Yes	2 = Sometimes (three to ten times in the past four weeks)	1=Yes	2 = Sometimes (three to ten times in the past four weeks)	1=Yes	2 = Sometimes (three to ten times in the past four weeks)	1=Yes	2 = Sometimes (three to ten times in the past four weeks)	No / Oya				No / Oya																						Past	0	No / Oya
6	0. I have both parents / Mfite ababyeyi bombi	No/ Oya	1. Yes	2 = Sometimes (three to ten times in the past four weeks)	1= Yes	2 = Sometimes (three to ten times in the past four weeks)	0 = No		0 = No		0 = No		1=Yes	2 = Sometimes (three to ten times in the past four weeks)	0 = No		0 = No		1=Yes	2 = Sometimes (three to ten times in the past four weeks)	No / Oya				No / Oya																						Past	0	No / Oya
6	0. I have both parents / Mfite ababyeyi bombi	No/ Oya	1. Yes	2 = Sometimes (three to ten times in the past four weeks)	1= Yes	2 = Sometimes (three to ten times in the past four weeks)	1=Yes	2 = Sometimes (three to ten times in the past four weeks)	1=Yes	2 = Sometimes (three to ten times in the past four weeks)	1=Yes	2 = Sometimes (three to ten times in the past four weeks)	0 = No		0 = No		0 = No		0 = No		No / Oya				No / Oya																						Past	0	No / Oya
6	0. I have both parents / Mfite ababyeyi bombi	No/ Oya	1. Yes	2 = Sometimes (three to ten times in the past four weeks)	1= Yes	2 = Sometimes (three to ten times in the past four weeks)	1=Yes	2 = Sometimes (three to ten times in the past four weeks)	1=Yes	2 = Sometimes (three to ten times in the past four weeks)	1=Yes	2 = Sometimes (three to ten times in the past four weeks)	1=Yes	2 = Sometimes (three to ten times in the past four weeks)	1=Yes	2 = Sometimes (three to ten times in the past four weeks)	1=Yes	2 = Sometimes (three to ten times in the past four weeks)	1=Yes	2 = Sometimes (three to ten times in the past four weeks)	No / Oya				No / Oya																						Past	0	No / Oya
6	0. I have both parents / Mfite ababyeyi bombi	No/ Oya	0. No		0= No		0 = No		0 = No		0 = No		0 = No		0 = No		0 = No		0 = No		Yes / Yego	No / Oya	No / Oya	No / Oya	No / Oya	Past 2 weeks / No Ibyumweru 2 bishize / Oya	Past 2 weeks / No Ibyumweru 2 bishize / Oya	Past 2 weeks / No Ibyumweru 2 bishize / Oya	Past 2 weeks / No Ibyumweru 2 bishize / Oya	Past 2 weeks / No Ibyumweru 2 bishize / Oya	No/Oya	Past 2 weeks / No Ibyumweru 2 bishize / Oya	Past 2 weeks / No Ibyumweru 2 bishize / Oya	Past 2 weeks / No Ibyumweru 2 bishize / Oya	Past Episode	0	Past episode/No / Igihe cyashize/Oya	Past episode/No / Igihe cyashize/Oya	Past episode/No / Igihe cyashize/Oya	Past episode/No / Igihe cyashize/Oya	Past episode/No / Igihe cyashize/Oya	No/ Oya	Past episode/No / Igihe cyashize/Oya	Past episode/No / Igihe cyashize/Oya	Past episode/No / Igihe cyashize/Oya	Past episode/No / Igihe cyashize/Oya	Past	0	No / Oya
9	0. I have both parents / Mfite ababyeyi bombi	No/ Oya	0. No		0= No		0 = No		0 = No		0 = No		0 = No		0 = No		0 = No		0 = No		No / Oya				No / Oya																						Past	0	No / Oya
7	0. I have both parents / Mfite ababyeyi bombi	No/ Oya	0. No		0= No		0 = No		0 = No		0 = No		0 = No		0 = No		0 = No		0 = No		No / Oya				No / Oya																						Past	0	No / Oya
9	0. I have both parents / Mfite ababyeyi bombi	No/ Oya	1. Yes	3 = Often (more than ten times in the past four weeks)	1= Yes	3 = Often (more than ten times in the past four weeks)	1=Yes	3 = Often (more than ten times in the past four weeks)	1=Yes	3 = Often (more than ten times in the past four weeks)	1=Yes	3 = Often (more than ten times in the past four weeks)	1=Yes	3 = Often (more than ten times in the past four weeks)	1=Yes	3 = Often (more than ten times in the past four weeks)	1=Yes	3 = Often (more than ten times in the past four weeks)	1=Yes	3 = Often (more than ten times in the past four weeks)	No / Oya				No / Oya																						Past	0	No / Oya
8	0. I have both parents / Mfite ababyeyi bombi	No/ Oya	0. No		0= No		0 = No		0 = No		0 = No		0 = No		0 = No		0 = No		0 = No		No / Oya				No / Oya																						Past	0	No / Oya
7	0. I have both parents / Mfite ababyeyi bombi	No/ Oya	1. Yes	2 = Sometimes (three to ten times in the past four weeks)	1= Yes	2 = Sometimes (three to ten times in the past four weeks)	1=Yes	2 = Sometimes (three to ten times in the past four weeks)	1=Yes	2 = Sometimes (three to ten times in the past four weeks)	1=Yes	2 = Sometimes (three to ten times in the past four weeks)	1=Yes	2 = Sometimes (three to ten times in the past four weeks)	1=Yes	2 = Sometimes (three to ten times in the past four weeks)	1=Yes	2 = Sometimes (three to ten times in the past four weeks)	1=Yes	2 = Sometimes (three to ten times in the past four weeks)	No / Oya				No / Oya																						Past	0	No / Oya
7	0. I have both parents / Mfite ababyeyi bombi	No/ Oya	0. No		0= No		0 = No		0 = No		0 = No		0 = No		0 = No		0 = No		0 = No		No / Oya				No / Oya																						Past	0	No / Oya
6	0. I have both parents / Mfite ababyeyi bombi	No/ Oya	1. Yes	1 = Rarely (once or twice in the past four weeks)	1= Yes	1 = Rarely (once or twice in the past four weeks)	1=Yes	1 = Rarely (once or twice in the past four weeks)	1=Yes	1 = Rarely (once or twice in the past four weeks)	1=Yes	1 = Rarely (once or twice in the past four weeks)	1=Yes	1 = Rarely (once or twice in the past four weeks)	1=Yes	1 = Rarely (once or twice in the past four weeks)	1=Yes	1 = Rarely (once or twice in the past four weeks)	1=Yes	1 = Rarely (once or twice in the past four weeks)	No / Oya				No / Oya																						Past	0	No / Oya
9	2. No father / Ntagira se	No/ Oya	0. No		0= No		0 = No		0 = No		0 = No		0 = No		0 = No		0 = No		0 = No		No / Oya				No / Oya																						Past	0	No / Oya
9	0. I have both parents / Mfite ababyeyi bombi	No/ Oya	0. No		0= No		0 = No		0 = No		0 = No		0 = No		0 = No		0 = No		0 = No		No / Oya				No / Oya																						Past	0	No / Oya
9	4. Not sure / Ntabyo azi neza	No/ Oya	1. Yes	2 = Sometimes (three to ten times in the past four weeks)	1= Yes	2 = Sometimes (three to ten times in the past four weeks)	1=Yes	2 = Sometimes (three to ten times in the past four weeks)	1=Yes	2 = Sometimes (three to ten times in the past four weeks)	0 = No		1=Yes	3 = Often (more than ten times in the past four weeks)	1=Yes	2 = Sometimes (three to ten times in the past four weeks)	1=Yes	2 = Sometimes (three to ten times in the past four weeks)	1=Yes	3 = Often (more than ten times in the past four weeks)	No / Oya				No / Oya																						Past	0	No / Oya
7	0. I have both parents / Mfite ababyeyi bombi	No/ Oya	0. No		1= Yes	2 = Sometimes (three to ten times in the past four weeks)	1=Yes	2 = Sometimes (three to ten times in the past four weeks)	1=Yes	2 = Sometimes (three to ten times in the past four weeks)	1=Yes	2 = Sometimes (three to ten times in the past four weeks)	1=Yes	2 = Sometimes (three to ten times in the past four weeks)	1=Yes	2 = Sometimes (three to ten times in the past four weeks)	1=Yes	2 = Sometimes (three to ten times in the past four weeks)	1=Yes	2 = Sometimes (three to ten times in the past four weeks)	No / Oya				No / Oya																						Past	0	No / Oya
7	0. I have both parents / Mfite ababyeyi bombi	No/ Oya	1. Yes	2 = Sometimes (three to ten times in the past four weeks)	1= Yes	2 = Sometimes (three to ten times in the past four weeks)	1=Yes	2 = Sometimes (three to ten times in the past four weeks)	1=Yes	2 = Sometimes (three to ten times in the past four weeks)	1=Yes	2 = Sometimes (three to ten times in the past four weeks)	1=Yes	2 = Sometimes (three to ten times in the past four weeks)	1=Yes	2 = Sometimes (three to ten times in the past four weeks)	1=Yes	2 = Sometimes (three to ten times in the past four weeks)	1=Yes	2 = Sometimes (three to ten times in the past four weeks)	No / Oya				No / Oya																						Past	0	No / Oya
8	0. I have both parents / Mfite ababyeyi bombi	Yes/ Yego	1. Yes	2 = Sometimes (three to ten times in the past four weeks)	1= Yes	2 = Sometimes (three to ten times in the past four weeks)	1=Yes	2 = Sometimes (three to ten times in the past four weeks)	1=Yes	3 = Often (more than ten times in the past four weeks)	1=Yes	2 = Sometimes (three to ten times in the past four weeks)	1=Yes	2 = Sometimes (three to ten times in the past four weeks)	1=Yes	2 = Sometimes (three to ten times in the past four weeks)	1=Yes	2 = Sometimes (three to ten times in the past four weeks)	0 = No		No / Oya				No / Oya																						Current	0	No / Oya
7	0. I have both parents / Mfite ababyeyi bombi	No/ Oya	0. No		0= No		0 = No		0 = No		0 = No		0 = No		0 = No		0 = No		0 = No		No / Oya				No / Oya																						Past	0	No / Oya
6	0. I have both parents / Mfite ababyeyi bombi	No/ Oya	0. No		0= No		0 = No		0 = No		0 = No		0 = No		0 = No		0 = No		0 = No		No / Oya				No / Oya																						Past	0	No / Oya
6	0. I have both parents / Mfite ababyeyi bombi	No/ Oya	0. No		0= No		0 = No		0 = No		0 = No		0 = No		0 = No		0 = No		0 = No		No / Oya				No / Oya																						Past	0	No / Oya
8	0. I have both parents / Mfite ababyeyi bombi	No/ Oya	0. No		0= No		0 = No		0 = No		0 = No		0 = No		0 = No		0 = No		0 = No		No / Oya				No / Oya																						Past	0	No / Oya
9	0. I have both parents / Mfite ababyeyi bombi	No/ Oya	0. No		0= No		0 = No		0 = No		0 = No		0 = No		0 = No		0 = No		0 = No		No / Oya				No / Oya																						Past	0	No / Oya
8	2. No father / Ntagira se	No/ Oya	0. No		0= No		0 = No		0 = No		0 = No		0 = No		0 = No		0 = No		0 = No		No / Oya				No / Oya																						Past	0	No / Oya
8	2. No father / Ntagira se	No/ Oya	0. No		0= No		0 = No		0 = No		0 = No		0 = No		0 = No		0 = No		0 = No		No / Oya				No / Oya																						Past	0	No / Oya
7	2. No father / Ntagira se	No/ Oya	0. No		0= No		0 = No		0 = No		0 = No		0 = No		0 = No		0 = No		0 = No		No / Oya				No / Oya																						Past	0	No / Oya
6	2. No father / Ntagira se	No/ Oya	0. No		0= No		0 = No		0 = No		0 = No		0 = No		0 = No		0 = No		0 = No		No / Oya				No / Oya																						Past	0	No / Oya
7	0. I have both parents / Mfite ababyeyi bombi	No/ Oya	0. No		0= No		0 = No		0 = No		0 = No		0 = No		0 = No		0 = No		0 = No		No / Oya				No / Oya																						Past	0	No / Oya
7	0. I have both parents / Mfite ababyeyi bombi	No/ Oya	0. No		0= No		0 = No		0 = No		0 = No		0 = No		0 = No		0 = No		0 = No		No / Oya				No / Oya																						Past	0	No / Oya
7	0. I have both parents / Mfite ababyeyi bombi	No/ Oya	0. No		0= No		0 = No		0 = No		0 = No		0 = No		0 = No		0 = No		0 = No		No / Oya				No / Oya																						Past	0	No / Oya
6	0. I have both parents / Mfite ababyeyi bombi	No/ Oya	0. No		0= No		1=Yes	3 = Often (more than ten times in the past four weeks)	1=Yes	2 = Sometimes (three to ten times in the past four weeks)	0 = No		0 = No		0 = No		0 = No		0 = No		No / Oya				No / Oya																						Current	0	No / Oya
6	0. I have both parents / Mfite ababyeyi bombi	No/ Oya	0. No		0= No		0 = No		0 = No		0 = No		0 = No		0 = No		0 = No		0 = No		No / Oya				No / Oya																						Past	0	No / Oya
8	0. I have both parents / Mfite ababyeyi bombi	No/ Oya	1. Yes	1 = Rarely (once or twice in the past four weeks)	1= Yes	2 = Sometimes (three to ten times in the past four weeks)	1=Yes	1 = Rarely (once or twice in the past four weeks)	0 = No		0 = No		1=Yes	1 = Rarely (once or twice in the past four weeks)	1=Yes	1 = Rarely (once or twice in the past four weeks)	1=Yes	1 = Rarely (once or twice in the past four weeks)	1=Yes	1 = Rarely (once or twice in the past four weeks)	Yes / Yego	Yes / Yego	Yes / Yego	No / Oya	Yes / Yego	Past 2 weeks / No Ibyumweru 2 bishize / Oya	Past 2 weeks / yes Ibyumweru 2 bishize / yego	Past 2 weeks / No Ibyumweru 2 bishize / Oya	Past 2 weeks / No Ibyumweru 2 bishize / Oya	Past 2 weeks / No Ibyumweru 2 bishize / Oya	No/Oya	Past 2 weeks / No Ibyumweru 2 bishize / Oya	Past 2 weeks / No Ibyumweru 2 bishize / Oya	Past 2 weeks / No Ibyumweru 2 bishize / Oya	Past Episode	0	Past episode/No / Igihe cyashize/Oya	Past episode/No / Igihe cyashize/Oya	Past episode/No / Igihe cyashize/Oya	Past episode/No / Igihe cyashize/Oya	Past episode/No / Igihe cyashize/Oya	No/ Oya	Past episode/No / Igihe cyashize/Oya	Past episode/No / Igihe cyashize/Oya	Past episode/No / Igihe cyashize/Oya	Past episode/No / Igihe cyashize/Oya	Past	0	No / Oya
6	0. I have both parents / Mfite ababyeyi bombi	No/ Oya	1. Yes	2 = Sometimes (three to ten times in the past four weeks)	1= Yes	2 = Sometimes (three to ten times in the past four weeks)	1=Yes	2 = Sometimes (three to ten times in the past four weeks)	1=Yes	2 = Sometimes (three to ten times in the past four weeks)	0 = No		1=Yes	2 = Sometimes (three to ten times in the past four weeks)	1=Yes	2 = Sometimes (three to ten times in the past four weeks)	1=Yes	2 = Sometimes (three to ten times in the past four weeks)	1=Yes	2 = Sometimes (three to ten times in the past four weeks)	Yes / Yego	Yes / Yego	Yes / Yego	Yes / Yego	Yes / Yego	Past 2 weeks / yes Ibyumweru 2 bishize / yego	Past 2 weeks / No Ibyumweru 2 bishize / Oya	Past 2 weeks / No Ibyumweru 2 bishize / Oya	Past 2 weeks / yes Ibyumweru 2 bishize / yego	Past 2 weeks / No Ibyumweru 2 bishize / Oya	No/Oya	Past 2 weeks / No Ibyumweru 2 bishize / Oya	Past 2 weeks / No Ibyumweru 2 bishize / Oya	Past 2 weeks / No Ibyumweru 2 bishize / Oya	Past Episode	0	Past episode/Yes / Igihe cyashize/ Yego	Past episode/No / Igihe cyashize/Oya	Past episode/No / Igihe cyashize/Oya	Past episode/No / Igihe cyashize/Oya	Past episode/No / Igihe cyashize/Oya	No/ Oya	Past episode/No / Igihe cyashize/Oya	Past episode/No / Igihe cyashize/Oya	Past episode/No / Igihe cyashize/Oya	Past episode/No / Igihe cyashize/Oya	Past	0	No / Oya
7	0. I have both parents / Mfite ababyeyi bombi	No/ Oya	0. No		0= No		1=Yes	2 = Sometimes (three to ten times in the past four weeks)	0 = No		0 = No		1=Yes	2 = Sometimes (three to ten times in the past four weeks)	1=Yes	1 = Rarely (once or twice in the past four weeks)	0 = No		0 = No		No / Oya				No / Oya																						Past	0	No / Oya
6	0. I have both parents / Mfite ababyeyi bombi	No/ Oya	1. Yes	1 = Rarely (once or twice in the past four weeks)	0= No		1=Yes	2 = Sometimes (three to ten times in the past four weeks)	0 = No		1=Yes	2 = Sometimes (three to ten times in the past four weeks)	1=Yes	2 = Sometimes (three to ten times in the past four weeks)	1=Yes	2 = Sometimes (three to ten times in the past four weeks)	1=Yes	2 = Sometimes (three to ten times in the past four weeks)	1=Yes	2 = Sometimes (three to ten times in the past four weeks)	No / Oya				No / Oya																						Past	0	No / Oya
6	0. I have both parents / Mfite ababyeyi bombi	No/ Oya	0. No		0= No		0 = No		0 = No		0 = No		0 = No		0 = No		0 = No		0 = No		No / Oya				No / Oya																						Past	0	No / Oya
6	0. I have both parents / Mfite ababyeyi bombi	No/ Oya	0. No		0= No		0 = No		0 = No		0 = No		0 = No		0 = No		0 = No		0 = No		No / Oya				No / Oya																						Past	0	No / Oya
7	0. I have both parents / Mfite ababyeyi bombi	No/ Oya	0. No		0= No		1=Yes	2 = Sometimes (three to ten times in the past four weeks)	1=Yes	2 = Sometimes (three to ten times in the past four weeks)	1=Yes	2 = Sometimes (three to ten times in the past four weeks)	1=Yes	2 = Sometimes (three to ten times in the past four weeks)	1=Yes	1 = Rarely (once or twice in the past four weeks)	1=Yes	2 = Sometimes (three to ten times in the past four weeks)	1=Yes	1 = Rarely (once or twice in the past four weeks)	No / Oya				No / Oya																						Past	0	No / Oya
12	0. I have both parents / Mfite ababyeyi bombi	No/ Oya	0. No		1= Yes	2 = Sometimes (three to ten times in the past four weeks)	0 = No		0 = No		0 = No		0 = No		0 = No		0 = No		0 = No		Yes / Yego	Yes / Yego	No / Oya	No / Oya	No / Oya	Past 2 weeks / No Ibyumweru 2 bishize / Oya	Past 2 weeks / No Ibyumweru 2 bishize / Oya	Past 2 weeks / No Ibyumweru 2 bishize / Oya	Past 2 weeks / No Ibyumweru 2 bishize / Oya	Past 2 weeks / No Ibyumweru 2 bishize / Oya	No/Oya	Past 2 weeks / No Ibyumweru 2 bishize / Oya	Past 2 weeks / No Ibyumweru 2 bishize / Oya	Past 2 weeks / No Ibyumweru 2 bishize / Oya	Recurrent Episode	0	Past episode/No / Igihe cyashize/Oya	Past episode/No / Igihe cyashize/Oya	Past episode/No / Igihe cyashize/Oya	Past episode/No / Igihe cyashize/Oya	Past episode/No / Igihe cyashize/Oya	No/ Oya	Past episode/No / Igihe cyashize/Oya	Past episode/No / Igihe cyashize/Oya	Past episode/No / Igihe cyashize/Oya	Past episode/No / Igihe cyashize/Oya	Recurrent	0	No / Oya
17	0. I have both parents / Mfite ababyeyi bombi	No/ Oya	0. No		1= Yes	3 = Often (more than ten times in the past four weeks)	1=Yes	3 = Often (more than ten times in the past four weeks)	1=Yes	3 = Often (more than ten times in the past four weeks)	1=Yes	3 = Often (more than ten times in the past four weeks)	1=Yes	3 = Often (more than ten times in the past four weeks)	1=Yes	3 = Often (more than ten times in the past four weeks)	0 = No		0 = No		No / Oya				No / Oya																						Past	0	No / Oya
9	0. I have both parents / Mfite ababyeyi bombi	No/ Oya	0. No		0= No		0 = No		0 = No		0 = No		0 = No		0 = No		0 = No		0 = No		No / Oya				No / Oya																						Past	0	No / Oya
17	0. I have both parents / Mfite ababyeyi bombi	No/ Oya	1. Yes	3 = Often (more than ten times in the past four weeks)	1= Yes	3 = Often (more than ten times in the past four weeks)	1=Yes	3 = Often (more than ten times in the past four weeks)	1=Yes	3 = Often (more than ten times in the past four weeks)	1=Yes	3 = Often (more than ten times in the past four weeks)	1=Yes	3 = Often (more than ten times in the past four weeks)	1=Yes	3 = Often (more than ten times in the past four weeks)	1=Yes	3 = Often (more than ten times in the past four weeks)	1=Yes	3 = Often (more than ten times in the past four weeks)	Yes / Yego	No / Oya	Yes / Yego	Yes / Yego	Yes / Yego	Past 2 weeks / yes Ibyumweru 2 bishize / yego	Past 2 weeks / yes Ibyumweru 2 bishize / yego	Past 2 weeks / yes Ibyumweru 2 bishize / yego	Past 2 weeks / No Ibyumweru 2 bishize / Oya	Past 2 weeks / yes Ibyumweru 2 bishize / yego	Yes/Yego	Past 2 weeks / yes Ibyumweru 2 bishize / yego	Past 2 weeks / No Ibyumweru 2 bishize / Oya	Past 2 weeks / yes Ibyumweru 2 bishize / yego	Recurrent Episode	5	Past episode/Yes / Igihe cyashize/ Yego	Past episode/Yes / Igihe cyashize/ Yego	Past episode/Yes / Igihe cyashize/ Yego	Past episode/Yes / Igihe cyashize/ Yego	Past episode/Yes / Igihe cyashize/ Yego	Yes/ Yego	Past episode/Yes / Igihe cyashize/ Yego	Past episode/Yes / Igihe cyashize/ Yego	Past episode/Yes / Igihe cyashize/ Yego	Past episode/No / Igihe cyashize/Oya	Past	5	No / Oya
11	0. I have both parents / Mfite ababyeyi bombi	No/ Oya	0. No		0= No		0 = No		0 = No		0 = No		0 = No		0 = No		0 = No		0 = No		No / Oya				No / Oya																						Past	0	No / Oya
15	0. I have both parents / Mfite ababyeyi bombi	No/ Oya	1. Yes	3 = Often (more than ten times in the past four weeks)	1= Yes	3 = Often (more than ten times in the past four weeks)	1=Yes	3 = Often (more than ten times in the past four weeks)	1=Yes	3 = Often (more than ten times in the past four weeks)	1=Yes	3 = Often (more than ten times in the past four weeks)	1=Yes	3 = Often (more than ten times in the past four weeks)	1=Yes	3 = Often (more than ten times in the past four weeks)	1=Yes	3 = Often (more than ten times in the past four weeks)	1=Yes	3 = Often (more than ten times in the past four weeks)	No / Oya				No / Oya																						Past	0	No / Oya
11	0. I have both parents / Mfite ababyeyi bombi	No/ Oya	0. No		0= No		0 = No		0 = No		0 = No		0 = No		0 = No		0 = No		0 = No		No / Oya				No / Oya																						Past	0	No / Oya
15	0. I have both parents / Mfite ababyeyi bombi	No/ Oya	1. Yes	1 = Rarely (once or twice in the past four weeks)	1= Yes	1 = Rarely (once or twice in the past four weeks)	1=Yes	2 = Sometimes (three to ten times in the past four weeks)	1=Yes	1 = Rarely (once or twice in the past four weeks)	1=Yes	1 = Rarely (once or twice in the past four weeks)	1=Yes	1 = Rarely (once or twice in the past four weeks)	1=Yes	1 = Rarely (once or twice in the past four weeks)	1=Yes	2 = Sometimes (three to ten times in the past four weeks)	1=Yes	2 = Sometimes (three to ten times in the past four weeks)	No / Oya				No / Oya																						Past	0	No / Oya
9	0. I have both parents / Mfite ababyeyi bombi	No/ Oya	0. No		0= No		0 = No		0 = No		0 = No		0 = No		0 = No		0 = No		0 = No		No / Oya				No / Oya																						Recurrent	0	No / Oya
14	0. I have both parents / Mfite ababyeyi bombi	No/ Oya	1. Yes	2 = Sometimes (three to ten times in the past four weeks)	1= Yes	2 = Sometimes (three to ten times in the past four weeks)	1=Yes	2 = Sometimes (three to ten times in the past four weeks)	1=Yes	2 = Sometimes (three to ten times in the past four weeks)	1=Yes	2 = Sometimes (three to ten times in the past four weeks)	1=Yes	3 = Often (more than ten times in the past four weeks)	1=Yes	2 = Sometimes (three to ten times in the past four weeks)	1=Yes	1 = Rarely (once or twice in the past four weeks)	1=Yes	1 = Rarely (once or twice in the past four weeks)	Yes / Yego	No / Oya	No / Oya	No / Oya	No / Oya	Past 2 weeks / No Ibyumweru 2 bishize / Oya	Past 2 weeks / yes Ibyumweru 2 bishize / yego	Past 2 weeks / yes Ibyumweru 2 bishize / yego	Past 2 weeks / No Ibyumweru 2 bishize / Oya	Past 2 weeks / yes Ibyumweru 2 bishize / yego	No/Oya	Past 2 weeks / yes Ibyumweru 2 bishize / yego	Past 2 weeks / No Ibyumweru 2 bishize / Oya	Past 2 weeks / No Ibyumweru 2 bishize / Oya	Past Episode	0	Past episode/No / Igihe cyashize/Oya	Past episode/No / Igihe cyashize/Oya	Past episode/No / Igihe cyashize/Oya	Past episode/No / Igihe cyashize/Oya	Past episode/No / Igihe cyashize/Oya	No/ Oya	Past episode/No / Igihe cyashize/Oya	Past episode/No / Igihe cyashize/Oya	Past episode/No / Igihe cyashize/Oya	Past episode/No / Igihe cyashize/Oya	Past	0	No / Oya
14	0. I have both parents / Mfite ababyeyi bombi	No/ Oya	1. Yes	1 = Rarely (once or twice in the past four weeks)	1= Yes	1 = Rarely (once or twice in the past four weeks)	1=Yes	2 = Sometimes (three to ten times in the past four weeks)	1=Yes	2 = Sometimes (three to ten times in the past four weeks)	1=Yes	2 = Sometimes (three to ten times in the past four weeks)	1=Yes	2 = Sometimes (three to ten times in the past four weeks)	1=Yes	2 = Sometimes (three to ten times in the past four weeks)	1=Yes	1 = Rarely (once or twice in the past four weeks)	1=Yes	1 = Rarely (once or twice in the past four weeks)	No / Oya				No / Oya																						Recurrent	0	No / Oya
15	0. I have both parents / Mfite ababyeyi bombi	No/ Oya	0. No		0= No		1=Yes	1 = Rarely (once or twice in the past four weeks)	1=Yes	2 = Sometimes (three to ten times in the past four weeks)	0 = No		1=Yes	1 = Rarely (once or twice in the past four weeks)	1=Yes	1 = Rarely (once or twice in the past four weeks)	0 = No		0 = No		No / Oya				No / Oya																						Past	0	No / Oya
11	0. I have both parents / Mfite ababyeyi bombi	No/ Oya	0. No		0= No		0 = No		0 = No		0 = No		0 = No		0 = No		0 = No		0 = No		No / Oya				No / Oya																						Recurrent	0	No / Oya
11	0. I have both parents / Mfite ababyeyi bombi	No/ Oya	0. No		0= No		0 = No		0 = No		0 = No		0 = No		0 = No		0 = No		0 = No		No / Oya				No / Oya																						Past	0	No / Oya
11	0. I have both parents / Mfite ababyeyi bombi	No/ Oya	1. Yes	1 = Rarely (once or twice in the past four weeks)	1= Yes	1 = Rarely (once or twice in the past four weeks)	1=Yes	2 = Sometimes (three to ten times in the past four weeks)	1=Yes	1 = Rarely (once or twice in the past four weeks)	1=Yes	1 = Rarely (once or twice in the past four weeks)	1=Yes	1 = Rarely (once or twice in the past four weeks)	1=Yes	1 = Rarely (once or twice in the past four weeks)	1=Yes	2 = Sometimes (three to ten times in the past four weeks)	1=Yes	2 = Sometimes (three to ten times in the past four weeks)	No / Oya				No / Oya																						Recurrent	0	No / Oya
14	0. I have both parents / Mfite ababyeyi bombi	No/ Oya	1. Yes	2 = Sometimes (three to ten times in the past four weeks)	1= Yes	1 = Rarely (once or twice in the past four weeks)	1=Yes	2 = Sometimes (three to ten times in the past four weeks)	1=Yes	2 = Sometimes (three to ten times in the past four weeks)	1=Yes	2 = Sometimes (three to ten times in the past four weeks)	1=Yes	2 = Sometimes (three to ten times in the past four weeks)	1=Yes	2 = Sometimes (three to ten times in the past four weeks)	1=Yes	2 = Sometimes (three to ten times in the past four weeks)	1=Yes	2 = Sometimes (three to ten times in the past four weeks)	No / Oya				No / Oya																						Past	0	No / Oya
6	2. No father / Ntagira se	No/ Oya	1. Yes	3 = Often (more than ten times in the past four weeks)	1= Yes	3 = Often (more than ten times in the past four weeks)	1=Yes	3 = Often (more than ten times in the past four weeks)	1=Yes	3 = Often (more than ten times in the past four weeks)	1=Yes	3 = Often (more than ten times in the past four weeks)	1=Yes	3 = Often (more than ten times in the past four weeks)	1=Yes	3 = Often (more than ten times in the past four weeks)	1=Yes	3 = Often (more than ten times in the past four weeks)	1=Yes	1 = Rarely (once or twice in the past four weeks)	No / Oya				No / Oya																						Past	0	No / Oya
6	0. I have both parents / Mfite ababyeyi bombi	No/ Oya	1. Yes	1 = Rarely (once or twice in the past four weeks)	1= Yes	1 = Rarely (once or twice in the past four weeks)	1=Yes	1 = Rarely (once or twice in the past four weeks)	1=Yes	2 = Sometimes (three to ten times in the past four weeks)	1=Yes	1 = Rarely (once or twice in the past four weeks)	1=Yes	2 = Sometimes (three to ten times in the past four weeks)	1=Yes	1 = Rarely (once or twice in the past four weeks)	1=Yes	2 = Sometimes (three to ten times in the past four weeks)	1=Yes	2 = Sometimes (three to ten times in the past four weeks)	No / Oya				No / Oya																						Recurrent	0	No / Oya
13	0. I have both parents / Mfite ababyeyi bombi	No/ Oya	0. No		0= No		0 = No		0 = No		0 = No		0 = No		0 = No		0 = No		0 = No		No / Oya				No / Oya																						Recurrent	0	No / Oya
15	0. I have both parents / Mfite ababyeyi bombi	No/ Oya	0. No		1= Yes	1 = Rarely (once or twice in the past four weeks)	1=Yes	2 = Sometimes (three to ten times in the past four weeks)	1=Yes	1 = Rarely (once or twice in the past four weeks)	1=Yes	2 = Sometimes (three to ten times in the past four weeks)	1=Yes	2 = Sometimes (three to ten times in the past four weeks)	1=Yes	2 = Sometimes (three to ten times in the past four weeks)	0 = No		0 = No		No / Oya				No / Oya																						Past	0	No / Oya
15	4. Not sure / Ntabyo azi neza	No/ Oya	1. Yes	2 = Sometimes (three to ten times in the past four weeks)	1= Yes	3 = Often (more than ten times in the past four weeks)	1=Yes	3 = Often (more than ten times in the past four weeks)	1=Yes	1 = Rarely (once or twice in the past four weeks)	1=Yes	1 = Rarely (once or twice in the past four weeks)	1=Yes	1 = Rarely (once or twice in the past four weeks)	1=Yes	1 = Rarely (once or twice in the past four weeks)	1=Yes	3 = Often (more than ten times in the past four weeks)	1=Yes	1 = Rarely (once or twice in the past four weeks)	Yes / Yego	No / Oya	No / Oya	No / Oya	No / Oya	Past 2 weeks / No Ibyumweru 2 bishize / Oya	Past 2 weeks / yes Ibyumweru 2 bishize / yego	Past 2 weeks / yes Ibyumweru 2 bishize / yego	Past 2 weeks / yes Ibyumweru 2 bishize / yego	Past 2 weeks / yes Ibyumweru 2 bishize / yego	No/Oya	Past 2 weeks / No Ibyumweru 2 bishize / Oya	Past 2 weeks / No Ibyumweru 2 bishize / Oya	Past 2 weeks / No Ibyumweru 2 bishize / Oya	Past Episode	0	Past episode/No / Igihe cyashize/Oya	Past episode/Yes / Igihe cyashize/ Yego	Past episode/Yes / Igihe cyashize/ Yego	Past episode/No / Igihe cyashize/Oya	Past episode/No / Igihe cyashize/Oya	No/ Oya	Past episode/No / Igihe cyashize/Oya	Past episode/No / Igihe cyashize/Oya	Past episode/No / Igihe cyashize/Oya	Past episode/No / Igihe cyashize/Oya	Past	0	No / Oya
15	0. I have both parents / Mfite ababyeyi bombi	Yes/ Yego	1. Yes	2 = Sometimes (three to ten times in the past four weeks)	1= Yes	2 = Sometimes (three to ten times in the past four weeks)	1=Yes	3 = Often (more than ten times in the past four weeks)	1=Yes	1 = Rarely (once or twice in the past four weeks)	1=Yes	1 = Rarely (once or twice in the past four weeks)	1=Yes	1 = Rarely (once or twice in the past four weeks)	1=Yes	2 = Sometimes (three to ten times in the past four weeks)	1=Yes	1 = Rarely (once or twice in the past four weeks)	1=Yes	2 = Sometimes (three to ten times in the past four weeks)	Yes / Yego	Yes / Yego	Yes / Yego	Yes / Yego	Yes / Yego	Past 2 weeks / yes Ibyumweru 2 bishize / yego	Past 2 weeks / yes Ibyumweru 2 bishize / yego	Past 2 weeks / yes Ibyumweru 2 bishize / yego	Past 2 weeks / yes Ibyumweru 2 bishize / yego	Past 2 weeks / yes Ibyumweru 2 bishize / yego	Yes/Yego	Past 2 weeks / yes Ibyumweru 2 bishize / yego	Past 2 weeks / yes Ibyumweru 2 bishize / yego	Past 2 weeks / yes Ibyumweru 2 bishize / yego	Current Episode	6	Past episode/Yes / Igihe cyashize/ Yego	Past episode/Yes / Igihe cyashize/ Yego	Past episode/Yes / Igihe cyashize/ Yego	Past episode/Yes / Igihe cyashize/ Yego	Past episode/Yes / Igihe cyashize/ Yego	Yes/ Yego	Past episode/Yes / Igihe cyashize/ Yego	Past episode/Yes / Igihe cyashize/ Yego	Past episode/Yes / Igihe cyashize/ Yego	Past episode/Yes / Igihe cyashize/ Yego	Current	2	Yes / Yego
13	0. I have both parents / Mfite ababyeyi bombi	No/ Oya	0. No		0= No		0 = No		0 = No		0 = No		0 = No		0 = No		0 = No		0 = No		No / Oya				No / Oya																						Past	0	No / Oya
12	0. I have both parents / Mfite ababyeyi bombi	No/ Oya	1. Yes	1 = Rarely (once or twice in the past four weeks)	1= Yes	2 = Sometimes (three to ten times in the past four weeks)	1=Yes	2 = Sometimes (three to ten times in the past four weeks)	1=Yes	1 = Rarely (once or twice in the past four weeks)	1=Yes	1 = Rarely (once or twice in the past four weeks)	1=Yes	1 = Rarely (once or twice in the past four weeks)	1=Yes	2 = Sometimes (three to ten times in the past four weeks)	1=Yes	1 = Rarely (once or twice in the past four weeks)	1=Yes	1 = Rarely (once or twice in the past four weeks)	Yes / Yego	Yes / Yego	Yes / Yego	Yes / Yego	Yes / Yego	Past 2 weeks / yes Ibyumweru 2 bishize / yego	Past 2 weeks / yes Ibyumweru 2 bishize / yego	Past 2 weeks / yes Ibyumweru 2 bishize / yego	Past 2 weeks / yes Ibyumweru 2 bishize / yego	Past 2 weeks / yes Ibyumweru 2 bishize / yego	Yes/Yego	Past 2 weeks / yes Ibyumweru 2 bishize / yego	Past 2 weeks / yes Ibyumweru 2 bishize / yego	Past 2 weeks / yes Ibyumweru 2 bishize / yego	Past Episode	2	Past episode/Yes / Igihe cyashize/ Yego	Past episode/Yes / Igihe cyashize/ Yego	Past episode/Yes / Igihe cyashize/ Yego	Past episode/Yes / Igihe cyashize/ Yego	Past episode/Yes / Igihe cyashize/ Yego	Yes/ Yego	Past episode/Yes / Igihe cyashize/ Yego	Past episode/Yes / Igihe cyashize/ Yego	Past episode/Yes / Igihe cyashize/ Yego	Past episode/Yes / Igihe cyashize/ Yego	Past	1	No / Oya
16	0. I have both parents / Mfite ababyeyi bombi	No/ Oya	0. No		0= No		0 = No		0 = No		0 = No		0 = No		0 = No		1=Yes	2 = Sometimes (three to ten times in the past four weeks)	0 = No		No / Oya				No / Oya																						Past	0	No / Oya
15	0. I have both parents / Mfite ababyeyi bombi	No/ Oya	1. Yes	2 = Sometimes (three to ten times in the past four weeks)	1= Yes	2 = Sometimes (three to ten times in the past four weeks)	1=Yes	2 = Sometimes (three to ten times in the past four weeks)	1=Yes	1 = Rarely (once or twice in the past four weeks)	1=Yes	1 = Rarely (once or twice in the past four weeks)	1=Yes	1 = Rarely (once or twice in the past four weeks)	1=Yes	2 = Sometimes (three to ten times in the past four weeks)	1=Yes	2 = Sometimes (three to ten times in the past four weeks)	1=Yes	1 = Rarely (once or twice in the past four weeks)	Yes / Yego	Yes / Yego	No / Oya	Yes / Yego	Yes / Yego	Past 2 weeks / yes Ibyumweru 2 bishize / yego	Past 2 weeks / yes Ibyumweru 2 bishize / yego	Past 2 weeks / yes Ibyumweru 2 bishize / yego	Past 2 weeks / yes Ibyumweru 2 bishize / yego	Past 2 weeks / yes Ibyumweru 2 bishize / yego	Yes/Yego	Past 2 weeks / yes Ibyumweru 2 bishize / yego	Past 2 weeks / yes Ibyumweru 2 bishize / yego	Past 2 weeks / yes Ibyumweru 2 bishize / yego	Current Episode	2	Past episode/Yes / Igihe cyashize/ Yego	Past episode/Yes / Igihe cyashize/ Yego	Past episode/Yes / Igihe cyashize/ Yego	Past episode/Yes / Igihe cyashize/ Yego	Past episode/Yes / Igihe cyashize/ Yego	Yes/ Yego	Past episode/Yes / Igihe cyashize/ Yego	Past episode/Yes / Igihe cyashize/ Yego	Past episode/Yes / Igihe cyashize/ Yego	Past episode/Yes / Igihe cyashize/ Yego	Current	2	No / Oya
10	0. I have both parents / Mfite ababyeyi bombi	No/ Oya	0. No		0= No		0 = No		0 = No		0 = No		0 = No		0 = No		0 = No		0 = No		No / Oya				No / Oya																						Past	0	No / Oya
16	1. No mother / Ntagira nyina	No/ Oya	0. No		0= No		0 = No		0 = No		0 = No		1=Yes	1 = Rarely (once or twice in the past four weeks)	1=Yes	1 = Rarely (once or twice in the past four weeks)	0 = No		0 = No		No / Oya				No / Oya																						Past	0	No / Oya
10	0. I have both parents / Mfite ababyeyi bombi	No/ Oya	1. Yes	2 = Sometimes (three to ten times in the past four weeks)	1= Yes	1 = Rarely (once or twice in the past four weeks)	1=Yes	2 = Sometimes (three to ten times in the past four weeks)	1=Yes	1 = Rarely (once or twice in the past four weeks)	1=Yes	2 = Sometimes (three to ten times in the past four weeks)	1=Yes	1 = Rarely (once or twice in the past four weeks)	1=Yes	1 = Rarely (once or twice in the past four weeks)	1=Yes	1 = Rarely (once or twice in the past four weeks)	1=Yes	1 = Rarely (once or twice in the past four weeks)	No / Oya				No / Oya																						Past	0	No / Oya
13	0. I have both parents / Mfite ababyeyi bombi	No/ Oya	0. No		0= No		0 = No		0 = No		0 = No		1=Yes	1 = Rarely (once or twice in the past four weeks)	0 = No		0 = No		0 = No		No / Oya				No / Oya																						Past	0	No / Oya
15	0. I have both parents / Mfite ababyeyi bombi	Yes/ Yego	0. No		0= No		0 = No		0 = No		0 = No		0 = No		0 = No		0 = No		0 = No		Yes / Yego	Yes / Yego	Yes / Yego	Yes / Yego	Yes / Yego	Past 2 weeks / yes Ibyumweru 2 bishize / yego	Past 2 weeks / yes Ibyumweru 2 bishize / yego	Past 2 weeks / yes Ibyumweru 2 bishize / yego	Past 2 weeks / yes Ibyumweru 2 bishize / yego	Past 2 weeks / yes Ibyumweru 2 bishize / yego	Yes/Yego	Past 2 weeks / yes Ibyumweru 2 bishize / yego	Past 2 weeks / yes Ibyumweru 2 bishize / yego	Past 2 weeks / yes Ibyumweru 2 bishize / yego	Current Episode	2	Past episode/Yes / Igihe cyashize/ Yego	Past episode/Yes / Igihe cyashize/ Yego	Past episode/Yes / Igihe cyashize/ Yego	Past episode/Yes / Igihe cyashize/ Yego	Past episode/Yes / Igihe cyashize/ Yego	Yes/ Yego	Past episode/Yes / Igihe cyashize/ Yego	Past episode/Yes / Igihe cyashize/ Yego	Past episode/Yes / Igihe cyashize/ Yego	Past episode/Yes / Igihe cyashize/ Yego	Past	2	Yes / Yego
17	0. I have both parents / Mfite ababyeyi bombi	No/ Oya	1. Yes	1 = Rarely (once or twice in the past four weeks)	1= Yes	2 = Sometimes (three to ten times in the past four weeks)	1=Yes	2 = Sometimes (three to ten times in the past four weeks)	1=Yes	2 = Sometimes (three to ten times in the past four weeks)	1=Yes	2 = Sometimes (three to ten times in the past four weeks)	1=Yes	2 = Sometimes (three to ten times in the past four weeks)	1=Yes	2 = Sometimes (three to ten times in the past four weeks)	1=Yes	2 = Sometimes (three to ten times in the past four weeks)	1=Yes	2 = Sometimes (three to ten times in the past four weeks)	No / Oya				No / Oya																						Past	0	No / Oya
15	0. I have both parents / Mfite ababyeyi bombi	No/ Oya	1. Yes	2 = Sometimes (three to ten times in the past four weeks)	1= Yes	2 = Sometimes (three to ten times in the past four weeks)	1=Yes	2 = Sometimes (three to ten times in the past four weeks)	1=Yes	2 = Sometimes (three to ten times in the past four weeks)	1=Yes	1 = Rarely (once or twice in the past four weeks)	1=Yes	1 = Rarely (once or twice in the past four weeks)	1=Yes	2 = Sometimes (three to ten times in the past four weeks)	1=Yes	2 = Sometimes (three to ten times in the past four weeks)	1=Yes	2 = Sometimes (three to ten times in the past four weeks)	Yes / Yego	Yes / Yego	Yes / Yego	Yes / Yego	Yes / Yego	Past 2 weeks / yes Ibyumweru 2 bishize / yego	Past 2 weeks / yes Ibyumweru 2 bishize / yego	Past 2 weeks / yes Ibyumweru 2 bishize / yego	Past 2 weeks / yes Ibyumweru 2 bishize / yego	Past 2 weeks / yes Ibyumweru 2 bishize / yego	Yes/Yego	Past 2 weeks / yes Ibyumweru 2 bishize / yego	Past 2 weeks / yes Ibyumweru 2 bishize / yego	Past 2 weeks / yes Ibyumweru 2 bishize / yego	Current Episode	2	Past episode/Yes / Igihe cyashize/ Yego	Past episode/Yes / Igihe cyashize/ Yego	Past episode/Yes / Igihe cyashize/ Yego	Past episode/Yes / Igihe cyashize/ Yego	Past episode/Yes / Igihe cyashize/ Yego	Yes/ Yego	Past episode/Yes / Igihe cyashize/ Yego	Past episode/Yes / Igihe cyashize/ Yego	Past episode/Yes / Igihe cyashize/ Yego	Past episode/Yes / Igihe cyashize/ Yego	Current	2	No / Oya
14	0. I have both parents / Mfite ababyeyi bombi	No/ Oya	1. Yes	2 = Sometimes (three to ten times in the past four weeks)	1= Yes	2 = Sometimes (three to ten times in the past four weeks)	1=Yes	2 = Sometimes (three to ten times in the past four weeks)	1=Yes	1 = Rarely (once or twice in the past four weeks)	1=Yes	2 = Sometimes (three to ten times in the past four weeks)	1=Yes	1 = Rarely (once or twice in the past four weeks)	1=Yes	2 = Sometimes (three to ten times in the past four weeks)	1=Yes	2 = Sometimes (three to ten times in the past four weeks)	1=Yes	1 = Rarely (once or twice in the past four weeks)	No / Oya				No / Oya																						Current	2	No / Oya
13	0. I have both parents / Mfite ababyeyi bombi	No/ Oya	1. Yes	1 = Rarely (once or twice in the past four weeks)	1= Yes	2 = Sometimes (three to ten times in the past four weeks)	1=Yes	2 = Sometimes (three to ten times in the past four weeks)	1=Yes	3 = Often (more than ten times in the past four weeks)	1=Yes	3 = Often (more than ten times in the past four weeks)	1=Yes	1 = Rarely (once or twice in the past four weeks)	1=Yes	2 = Sometimes (three to ten times in the past four weeks)	1=Yes	1 = Rarely (once or twice in the past four weeks)	1=Yes	1 = Rarely (once or twice in the past four weeks)	No / Oya				No / Oya																						Past	0	No / Oya
10	0. I have both parents / Mfite ababyeyi bombi	No/ Oya	1. Yes	2 = Sometimes (three to ten times in the past four weeks)	1= Yes	2 = Sometimes (three to ten times in the past four weeks)	1=Yes	1 = Rarely (once or twice in the past four weeks)	1=Yes	2 = Sometimes (three to ten times in the past four weeks)	1=Yes	2 = Sometimes (three to ten times in the past four weeks)	1=Yes	2 = Sometimes (three to ten times in the past four weeks)	1=Yes	2 = Sometimes (three to ten times in the past four weeks)	1=Yes	1 = Rarely (once or twice in the past four weeks)	1=Yes	1 = Rarely (once or twice in the past four weeks)	Yes / Yego	Yes / Yego	Yes / Yego	Yes / Yego	Yes / Yego	Past 2 weeks / yes Ibyumweru 2 bishize / yego	Past 2 weeks / yes Ibyumweru 2 bishize / yego	Past 2 weeks / yes Ibyumweru 2 bishize / yego	Past 2 weeks / yes Ibyumweru 2 bishize / yego	Past 2 weeks / yes Ibyumweru 2 bishize / yego	Yes/Yego	Past 2 weeks / yes Ibyumweru 2 bishize / yego	Past 2 weeks / yes Ibyumweru 2 bishize / yego	Past 2 weeks / yes Ibyumweru 2 bishize / yego	Current Episode	2	Past episode/Yes / Igihe cyashize/ Yego	Past episode/Yes / Igihe cyashize/ Yego	Past episode/Yes / Igihe cyashize/ Yego	Past episode/Yes / Igihe cyashize/ Yego	Past episode/Yes / Igihe cyashize/ Yego	Yes/ Yego	Past episode/Yes / Igihe cyashize/ Yego	Past episode/Yes / Igihe cyashize/ Yego	Past episode/Yes / Igihe cyashize/ Yego	Past episode/Yes / Igihe cyashize/ Yego	Current	2	Yes / Yego
11	0. I have both parents / Mfite ababyeyi bombi	No/ Oya	1. Yes	2 = Sometimes (three to ten times in the past four weeks)	1= Yes	2 = Sometimes (three to ten times in the past four weeks)	1=Yes	2 = Sometimes (three to ten times in the past four weeks)	1=Yes	2 = Sometimes (three to ten times in the past four weeks)	1=Yes	2 = Sometimes (three to ten times in the past four weeks)	1=Yes	2 = Sometimes (three to ten times in the past four weeks)	1=Yes	1 = Rarely (once or twice in the past four weeks)	1=Yes	2 = Sometimes (three to ten times in the past four weeks)	1=Yes	2 = Sometimes (three to ten times in the past four weeks)	Yes / Yego	Yes / Yego	Yes / Yego	Yes / Yego	Yes / Yego	Past 2 weeks / yes Ibyumweru 2 bishize / yego	Past 2 weeks / yes Ibyumweru 2 bishize / yego	Past 2 weeks / yes Ibyumweru 2 bishize / yego	Past 2 weeks / yes Ibyumweru 2 bishize / yego	Past 2 weeks / yes Ibyumweru 2 bishize / yego	Yes/Yego	Past 2 weeks / yes Ibyumweru 2 bishize / yego	Past 2 weeks / yes Ibyumweru 2 bishize / yego	Past 2 weeks / yes Ibyumweru 2 bishize / yego	Current Episode	2	Past episode/Yes / Igihe cyashize/ Yego	Past episode/Yes / Igihe cyashize/ Yego	Past episode/Yes / Igihe cyashize/ Yego	Past episode/Yes / Igihe cyashize/ Yego	Past episode/Yes / Igihe cyashize/ Yego	Yes/ Yego	Past episode/Yes / Igihe cyashize/ Yego	Past episode/Yes / Igihe cyashize/ Yego	Past episode/Yes / Igihe cyashize/ Yego	Past episode/Yes / Igihe cyashize/ Yego	Past	3	No / Oya
10	4. Not sure / Ntabyo azi neza	Yes/ Yego	1. Yes	3 = Often (more than ten times in the past four weeks)	1= Yes	3 = Often (more than ten times in the past four weeks)	1=Yes	3 = Often (more than ten times in the past four weeks)	1=Yes	3 = Often (more than ten times in the past four weeks)	1=Yes	3 = Often (more than ten times in the past four weeks)	1=Yes	3 = Often (more than ten times in the past four weeks)	1=Yes	3 = Often (more than ten times in the past four weeks)	1=Yes	3 = Often (more than ten times in the past four weeks)	1=Yes	2 = Sometimes (three to ten times in the past four weeks)	Yes / Yego	No / Oya	Yes / Yego	No / Oya	Yes / Yego	Past 2 weeks / No Ibyumweru 2 bishize / Oya	Past 2 weeks / yes Ibyumweru 2 bishize / yego	Past 2 weeks / yes Ibyumweru 2 bishize / yego	Past 2 weeks / yes Ibyumweru 2 bishize / yego	Past 2 weeks / No Ibyumweru 2 bishize / Oya	No/Oya	Past 2 weeks / No Ibyumweru 2 bishize / Oya	Past 2 weeks / No Ibyumweru 2 bishize / Oya	Past 2 weeks / No Ibyumweru 2 bishize / Oya	Past Episode	0	Past episode/No / Igihe cyashize/Oya	Past episode/Yes / Igihe cyashize/ Yego	Past episode/Yes / Igihe cyashize/ Yego	Past episode/Yes / Igihe cyashize/ Yego	Past episode/No / Igihe cyashize/Oya	No/ Oya	Past episode/No / Igihe cyashize/Oya	Past episode/No / Igihe cyashize/Oya	Past episode/No / Igihe cyashize/Oya	Past episode/No / Igihe cyashize/Oya	Past	0	No / Oya
10	0. I have both parents / Mfite ababyeyi bombi	No/ Oya	1. Yes	2 = Sometimes (three to ten times in the past four weeks)	1= Yes	1 = Rarely (once or twice in the past four weeks)	1=Yes	2 = Sometimes (three to ten times in the past four weeks)	1=Yes	2 = Sometimes (three to ten times in the past four weeks)	1=Yes	1 = Rarely (once or twice in the past four weeks)	1=Yes	2 = Sometimes (three to ten times in the past four weeks)	1=Yes	3 = Often (more than ten times in the past four weeks)	1=Yes	3 = Often (more than ten times in the past four weeks)	1=Yes	2 = Sometimes (three to ten times in the past four weeks)	No / Oya				No / Oya																						Past	0	No / Oya
11	0. I have both parents / Mfite ababyeyi bombi	No/ Oya	1. Yes	2 = Sometimes (three to ten times in the past four weeks)	1= Yes	1 = Rarely (once or twice in the past four weeks)	1=Yes	2 = Sometimes (three to ten times in the past four weeks)	1=Yes	2 = Sometimes (three to ten times in the past four weeks)	1=Yes	1 = Rarely (once or twice in the past four weeks)	1=Yes	2 = Sometimes (three to ten times in the past four weeks)	1=Yes	2 = Sometimes (three to ten times in the past four weeks)	1=Yes	1 = Rarely (once or twice in the past four weeks)	1=Yes	1 = Rarely (once or twice in the past four weeks)	Yes / Yego	Yes / Yego	Yes / Yego	Yes / Yego	Yes / Yego	Past 2 weeks / yes Ibyumweru 2 bishize / yego	Past 2 weeks / yes Ibyumweru 2 bishize / yego	Past 2 weeks / yes Ibyumweru 2 bishize / yego	Past 2 weeks / yes Ibyumweru 2 bishize / yego	Past 2 weeks / yes Ibyumweru 2 bishize / yego	Yes/Yego	Past 2 weeks / yes Ibyumweru 2 bishize / yego	Past 2 weeks / yes Ibyumweru 2 bishize / yego	Past 2 weeks / yes Ibyumweru 2 bishize / yego	Current Episode	2	Past episode/Yes / Igihe cyashize/ Yego	Past episode/Yes / Igihe cyashize/ Yego	Past episode/Yes / Igihe cyashize/ Yego	Past episode/Yes / Igihe cyashize/ Yego	Past episode/Yes / Igihe cyashize/ Yego	Yes/ Yego	Past episode/Yes / Igihe cyashize/ Yego	Past episode/Yes / Igihe cyashize/ Yego	Past episode/Yes / Igihe cyashize/ Yego	Past episode/Yes / Igihe cyashize/ Yego	Current	0	No / Oya
17	0. I have both parents / Mfite ababyeyi bombi	No/ Oya	1. Yes	2 = Sometimes (three to ten times in the past four weeks)	1= Yes	2 = Sometimes (three to ten times in the past four weeks)	1=Yes	2 = Sometimes (three to ten times in the past four weeks)	1=Yes	2 = Sometimes (three to ten times in the past four weeks)	1=Yes	1 = Rarely (once or twice in the past four weeks)	1=Yes	2 = Sometimes (three to ten times in the past four weeks)	1=Yes	2 = Sometimes (three to ten times in the past four weeks)	1=Yes	2 = Sometimes (three to ten times in the past four weeks)	1=Yes	2 = Sometimes (three to ten times in the past four weeks)	No / Oya				No / Oya																						Past	0	No / Oya
15	0. I have both parents / Mfite ababyeyi bombi	No/ Oya	0. No		0= No		0 = No		0 = No		0 = No		0 = No		0 = No		0 = No		0 = No		Yes / Yego	Yes / Yego	No / Oya	No / Oya	Yes / Yego	Past 2 weeks / yes Ibyumweru 2 bishize / yego	Past 2 weeks / No Ibyumweru 2 bishize / Oya	Past 2 weeks / No Ibyumweru 2 bishize / Oya	Past 2 weeks / No Ibyumweru 2 bishize / Oya	Past 2 weeks / No Ibyumweru 2 bishize / Oya	No/Oya	Past 2 weeks / yes Ibyumweru 2 bishize / yego	Past 2 weeks / No Ibyumweru 2 bishize / Oya	Past 2 weeks / No Ibyumweru 2 bishize / Oya	Past Episode	0	Past episode/No / Igihe cyashize/Oya	Past episode/No / Igihe cyashize/Oya	Past episode/No / Igihe cyashize/Oya	Past episode/No / Igihe cyashize/Oya	Past episode/No / Igihe cyashize/Oya	No/ Oya	Past episode/No / Igihe cyashize/Oya	Past episode/No / Igihe cyashize/Oya	Past episode/No / Igihe cyashize/Oya	Past episode/No / Igihe cyashize/Oya	Past	0	No / Oya
15	0. I have both parents / Mfite ababyeyi bombi	No/ Oya	0. No		1= Yes	1 = Rarely (once or twice in the past four weeks)	1=Yes	1 = Rarely (once or twice in the past four weeks)	0 = No		1=Yes	1 = Rarely (once or twice in the past four weeks)	1=Yes	1 = Rarely (once or twice in the past four weeks)	0 = No		0 = No		0 = No		Yes / Yego	Yes / Yego	Yes / Yego	Yes / Yego	Yes / Yego	Past 2 weeks / No Ibyumweru 2 bishize / Oya	Past 2 weeks / yes Ibyumweru 2 bishize / yego	Past 2 weeks / yes Ibyumweru 2 bishize / yego	Past 2 weeks / No Ibyumweru 2 bishize / Oya	Past 2 weeks / No Ibyumweru 2 bishize / Oya	Yes/Yego	Past 2 weeks / yes Ibyumweru 2 bishize / yego	Past 2 weeks / No Ibyumweru 2 bishize / Oya	Past 2 weeks / yes Ibyumweru 2 bishize / yego	Current Episode	1	Past episode/Yes / Igihe cyashize/ Yego	Past episode/No / Igihe cyashize/Oya	Past episode/Yes / Igihe cyashize/ Yego	Past episode/Yes / Igihe cyashize/ Yego	Past episode/Yes / Igihe cyashize/ Yego	Yes/ Yego	Past episode/Yes / Igihe cyashize/ Yego	Past episode/No / Igihe cyashize/Oya	Past episode/Yes / Igihe cyashize/ Yego	Past episode/Yes / Igihe cyashize/ Yego	Past	2	No / Oya
11	2. No father / Ntagira se	No/ Oya	0. No		1= Yes	1 = Rarely (once or twice in the past four weeks)	1=Yes	1 = Rarely (once or twice in the past four weeks)	1=Yes	1 = Rarely (once or twice in the past four weeks)	1=Yes	1 = Rarely (once or twice in the past four weeks)	1=Yes	1 = Rarely (once or twice in the past four weeks)	1=Yes	1 = Rarely (once or twice in the past four weeks)	1=Yes	1 = Rarely (once or twice in the past four weeks)	1=Yes	2 = Sometimes (three to ten times in the past four weeks)	Yes / Yego	Yes / Yego	Yes / Yego	Yes / Yego	Yes / Yego	Past 2 weeks / yes Ibyumweru 2 bishize / yego	Past 2 weeks / yes Ibyumweru 2 bishize / yego	Past 2 weeks / yes Ibyumweru 2 bishize / yego	Past 2 weeks / yes Ibyumweru 2 bishize / yego	Past 2 weeks / yes Ibyumweru 2 bishize / yego	Yes/Yego	Past 2 weeks / yes Ibyumweru 2 bishize / yego	Past 2 weeks / No Ibyumweru 2 bishize / Oya	Past 2 weeks / No Ibyumweru 2 bishize / Oya	Past Episode	0	Past episode/No / Igihe cyashize/Oya	Past episode/No / Igihe cyashize/Oya	Past episode/No / Igihe cyashize/Oya	Past episode/No / Igihe cyashize/Oya	Past episode/No / Igihe cyashize/Oya	No/ Oya	Past episode/No / Igihe cyashize/Oya	Past episode/No / Igihe cyashize/Oya	Past episode/No / Igihe cyashize/Oya	Past episode/No / Igihe cyashize/Oya	Past	0	No / Oya
12	0. I have both parents / Mfite ababyeyi bombi	No/ Oya	0. No		1= Yes	1 = Rarely (once or twice in the past four weeks)	0 = No		0 = No		0 = No		0 = No		0 = No		0 = No		0 = No		No / Oya				No / Oya																						Past	0	No / Oya
13	0. I have both parents / Mfite ababyeyi bombi	No/ Oya	1. Yes	1 = Rarely (once or twice in the past four weeks)	1= Yes	1 = Rarely (once or twice in the past four weeks)	1=Yes	2 = Sometimes (three to ten times in the past four weeks)	1=Yes	2 = Sometimes (three to ten times in the past four weeks)	1=Yes	1 = Rarely (once or twice in the past four weeks)	1=Yes	2 = Sometimes (three to ten times in the past four weeks)	1=Yes	2 = Sometimes (three to ten times in the past four weeks)	0 = No		0 = No		No / Oya				No / Oya																						Past	0	No / Oya
11	0. I have both parents / Mfite ababyeyi bombi	No/ Oya	1. Yes	2 = Sometimes (three to ten times in the past four weeks)	1= Yes	2 = Sometimes (three to ten times in the past four weeks)	1=Yes	2 = Sometimes (three to ten times in the past four weeks)	1=Yes	2 = Sometimes (three to ten times in the past four weeks)	0 = No		0 = No		1=Yes	2 = Sometimes (three to ten times in the past four weeks)	1=Yes	2 = Sometimes (three to ten times in the past four weeks)	0 = No		No / Oya				No / Oya																						Past	0	No / Oya
12	4. Not sure / Ntabyo azi neza	Yes/ Yego	1. Yes	2 = Sometimes (three to ten times in the past four weeks)	1= Yes	2 = Sometimes (three to ten times in the past four weeks)	1=Yes	2 = Sometimes (three to ten times in the past four weeks)	1=Yes	2 = Sometimes (three to ten times in the past four weeks)	1=Yes	2 = Sometimes (three to ten times in the past four weeks)	1=Yes	2 = Sometimes (three to ten times in the past four weeks)	1=Yes	2 = Sometimes (three to ten times in the past four weeks)	1=Yes	2 = Sometimes (three to ten times in the past four weeks)	1=Yes	2 = Sometimes (three to ten times in the past four weeks)	Yes / Yego	Yes / Yego	Yes / Yego	Yes / Yego	Yes / Yego	Past 2 weeks / yes Ibyumweru 2 bishize / yego	Past 2 weeks / No Ibyumweru 2 bishize / Oya	Past 2 weeks / No Ibyumweru 2 bishize / Oya	Past 2 weeks / yes Ibyumweru 2 bishize / yego	Past 2 weeks / No Ibyumweru 2 bishize / Oya	Yes/Yego	Past 2 weeks / yes Ibyumweru 2 bishize / yego	Past 2 weeks / yes Ibyumweru 2 bishize / yego	Past 2 weeks / yes Ibyumweru 2 bishize / yego	Past Episode	5	Past episode/Yes / Igihe cyashize/ Yego	Past episode/Yes / Igihe cyashize/ Yego	Past episode/Yes / Igihe cyashize/ Yego	Past episode/Yes / Igihe cyashize/ Yego	Past episode/Yes / Igihe cyashize/ Yego	Yes/ Yego	Past episode/Yes / Igihe cyashize/ Yego	Past episode/Yes / Igihe cyashize/ Yego	Past episode/Yes / Igihe cyashize/ Yego	Past episode/Yes / Igihe cyashize/ Yego	Past	5	No / Oya
16	4. Not sure / Ntabyo azi neza	No/ Oya	1. Yes	2 = Sometimes (three to ten times in the past four weeks)	1= Yes	2 = Sometimes (three to ten times in the past four weeks)	1=Yes	2 = Sometimes (three to ten times in the past four weeks)	1=Yes	2 = Sometimes (three to ten times in the past four weeks)	1=Yes	2 = Sometimes (three to ten times in the past four weeks)	1=Yes	2 = Sometimes (three to ten times in the past four weeks)	1=Yes	2 = Sometimes (three to ten times in the past four weeks)	1=Yes	2 = Sometimes (three to ten times in the past four weeks)	1=Yes	2 = Sometimes (three to ten times in the past four weeks)	No / Oya				No / Oya																						Past	0	No / Oya
13	0. I have both parents / Mfite ababyeyi bombi	No/ Oya	0. No		0= No		0 = No		0 = No		0 = No		0 = No		0 = No		0 = No		0 = No		No / Oya				No / Oya																						Past	0	No / Oya
12	0. I have both parents / Mfite ababyeyi bombi	No/ Oya	1. Yes	2 = Sometimes (three to ten times in the past four weeks)	1= Yes	2 = Sometimes (three to ten times in the past four weeks)	1=Yes	2 = Sometimes (three to ten times in the past four weeks)	1=Yes	2 = Sometimes (three to ten times in the past four weeks)	1=Yes	2 = Sometimes (three to ten times in the past four weeks)	1=Yes	2 = Sometimes (three to ten times in the past four weeks)	1=Yes	2 = Sometimes (three to ten times in the past four weeks)	1=Yes	1 = Rarely (once or twice in the past four weeks)	1=Yes	1 = Rarely (once or twice in the past four weeks)	No / Oya				No / Oya																						Past	0	No / Oya
12	0. I have both parents / Mfite ababyeyi bombi	No/ Oya	0. No		1= Yes	1 = Rarely (once or twice in the past four weeks)	1=Yes	1 = Rarely (once or twice in the past four weeks)	0 = No		0 = No		0 = No		0 = No		0 = No		0 = No		No / Oya				No / Oya																						Past	0	No / Oya
17	0. I have both parents / Mfite ababyeyi bombi	No/ Oya	1. Yes	2 = Sometimes (three to ten times in the past four weeks)	1= Yes	1 = Rarely (once or twice in the past four weeks)	1=Yes	2 = Sometimes (three to ten times in the past four weeks)	1=Yes	2 = Sometimes (three to ten times in the past four weeks)	1=Yes	2 = Sometimes (three to ten times in the past four weeks)	1=Yes	2 = Sometimes (three to ten times in the past four weeks)	1=Yes	2 = Sometimes (three to ten times in the past four weeks)	0 = No		0 = No		No / Oya				No / Oya																						Past	0	No / Oya
12	0. I have both parents / Mfite ababyeyi bombi	No/ Oya	1. Yes	2 = Sometimes (three to ten times in the past four weeks)	1= Yes	2 = Sometimes (three to ten times in the past four weeks)	1=Yes	2 = Sometimes (three to ten times in the past four weeks)	0 = No		1=Yes	2 = Sometimes (three to ten times in the past four weeks)	1=Yes	2 = Sometimes (three to ten times in the past four weeks)	0 = No		0 = No		0 = No		No / Oya				No / Oya																						Past	0	No / Oya
16	4. Not sure / Ntabyo azi neza	No/ Oya	0. No		1= Yes	2 = Sometimes (three to ten times in the past four weeks)	1=Yes	2 = Sometimes (three to ten times in the past four weeks)	1=Yes	2 = Sometimes (three to ten times in the past four weeks)	1=Yes	2 = Sometimes (three to ten times in the past four weeks)	1=Yes	2 = Sometimes (three to ten times in the past four weeks)	1=Yes	2 = Sometimes (three to ten times in the past four weeks)	1=Yes	2 = Sometimes (three to ten times in the past four weeks)	1=Yes	2 = Sometimes (three to ten times in the past four weeks)	No / Oya				No / Oya																						Past	0	No / Oya
16	0. I have both parents / Mfite ababyeyi bombi	No/ Oya	1. Yes	2 = Sometimes (three to ten times in the past four weeks)	1= Yes	2 = Sometimes (three to ten times in the past four weeks)	1=Yes	2 = Sometimes (three to ten times in the past four weeks)	1=Yes	2 = Sometimes (three to ten times in the past four weeks)	1=Yes	2 = Sometimes (three to ten times in the past four weeks)	1=Yes	2 = Sometimes (three to ten times in the past four weeks)	1=Yes	2 = Sometimes (three to ten times in the past four weeks)	1=Yes	2 = Sometimes (three to ten times in the past four weeks)	1=Yes	2 = Sometimes (three to ten times in the past four weeks)	No / Oya				No / Oya																						Past	0	No / Oya
11	4. Not sure / Ntabyo azi neza	No/ Oya	0. No		0= No		1=Yes	2 = Sometimes (three to ten times in the past four weeks)	1=Yes	2 = Sometimes (three to ten times in the past four weeks)	0 = No		0 = No		0 = No		0 = No		0 = No		Yes / Yego	Yes / Yego	No / Oya	No / Oya	No / Oya	Past 2 weeks / No Ibyumweru 2 bishize / Oya	Past 2 weeks / No Ibyumweru 2 bishize / Oya	Past 2 weeks / No Ibyumweru 2 bishize / Oya	Past 2 weeks / No Ibyumweru 2 bishize / Oya	Past 2 weeks / No Ibyumweru 2 bishize / Oya	No/Oya	Past 2 weeks / No Ibyumweru 2 bishize / Oya	Past 2 weeks / No Ibyumweru 2 bishize / Oya	Past 2 weeks / No Ibyumweru 2 bishize / Oya	Past Episode	0	Past episode/No / Igihe cyashize/Oya	Past episode/No / Igihe cyashize/Oya	Past episode/No / Igihe cyashize/Oya	Past episode/No / Igihe cyashize/Oya	Past episode/No / Igihe cyashize/Oya	No/ Oya	Past episode/No / Igihe cyashize/Oya	Past episode/No / Igihe cyashize/Oya	Past episode/No / Igihe cyashize/Oya	Past episode/No / Igihe cyashize/Oya	Past	0	No / Oya
9	0. I have both parents / Mfite ababyeyi bombi	No/ Oya	1. Yes	2 = Sometimes (three to ten times in the past four weeks)	1= Yes	2 = Sometimes (three to ten times in the past four weeks)	0 = No		0 = No		0 = No		1=Yes	2 = Sometimes (three to ten times in the past four weeks)	1=Yes	2 = Sometimes (three to ten times in the past four weeks)	1=Yes	2 = Sometimes (three to ten times in the past four weeks)	1=Yes	2 = Sometimes (three to ten times in the past four weeks)	No / Oya				No / Oya																						Past	0	No / Oya
17	0. I have both parents / Mfite ababyeyi bombi	No/ Oya	1. Yes	1 = Rarely (once or twice in the past four weeks)	1= Yes	1 = Rarely (once or twice in the past four weeks)	1=Yes	1 = Rarely (once or twice in the past four weeks)	1=Yes	1 = Rarely (once or twice in the past four weeks)	1=Yes	1 = Rarely (once or twice in the past four weeks)	1=Yes	1 = Rarely (once or twice in the past four weeks)	1=Yes	1 = Rarely (once or twice in the past four weeks)	1=Yes	1 = Rarely (once or twice in the past four weeks)	1=Yes	1 = Rarely (once or twice in the past four weeks)	No / Oya				No / Oya																						Past	0	No / Oya
12	0. I have both parents / Mfite ababyeyi bombi	No/ Oya	0. No		0= No		0 = No		0 = No		0 = No		0 = No		0 = No		0 = No		0 = No		No / Oya				No / Oya																						Past	0	No / Oya
12	0. I have both parents / Mfite ababyeyi bombi	No/ Oya	1. Yes	1 = Rarely (once or twice in the past four weeks)	1= Yes	1 = Rarely (once or twice in the past four weeks)	1=Yes	1 = Rarely (once or twice in the past four weeks)	1=Yes	1 = Rarely (once or twice in the past four weeks)	1=Yes	1 = Rarely (once or twice in the past four weeks)	1=Yes	1 = Rarely (once or twice in the past four weeks)	1=Yes	1 = Rarely (once or twice in the past four weeks)	1=Yes	1 = Rarely (once or twice in the past four weeks)	1=Yes	1 = Rarely (once or twice in the past four weeks)	No / Oya				No / Oya																						Past	0	No / Oya
12	0. I have both parents / Mfite ababyeyi bombi	No/ Oya	0. No		0= No		0 = No		0 = No		0 = No		0 = No		0 = No		0 = No		0 = No		No / Oya				No / Oya																						Past	0	No / Oya
9	4. Not sure / Ntabyo azi neza	No/ Oya	0. No		0= No		0 = No		0 = No		0 = No		0 = No		0 = No		0 = No		0 = No		No / Oya				No / Oya																						Past	0	No / Oya
12	2. No father / Ntagira se	No/ Oya	1. Yes	1 = Rarely (once or twice in the past four weeks)	0= No		0 = No		0 = No		0 = No		0 = No		0 = No		0 = No		0 = No		No / Oya				No / Oya																						Past	0	No / Oya
10	2. No father / Ntagira se	No/ Oya	1. Yes	1 = Rarely (once or twice in the past four weeks)	1= Yes	1 = Rarely (once or twice in the past four weeks)	1=Yes	1 = Rarely (once or twice in the past four weeks)	1=Yes	1 = Rarely (once or twice in the past four weeks)	1=Yes	1 = Rarely (once or twice in the past four weeks)	1=Yes	1 = Rarely (once or twice in the past four weeks)	1=Yes	1 = Rarely (once or twice in the past four weeks)	1=Yes	1 = Rarely (once or twice in the past four weeks)	1=Yes	1 = Rarely (once or twice in the past four weeks)	No / Oya				No / Oya																						Past	0	No / Oya
10	0. I have both parents / Mfite ababyeyi bombi	No/ Oya	1. Yes	1 = Rarely (once or twice in the past four weeks)	1= Yes	1 = Rarely (once or twice in the past four weeks)	1=Yes	1 = Rarely (once or twice in the past four weeks)	1=Yes	1 = Rarely (once or twice in the past four weeks)	1=Yes	1 = Rarely (once or twice in the past four weeks)	1=Yes	1 = Rarely (once or twice in the past four weeks)	1=Yes	1 = Rarely (once or twice in the past four weeks)	1=Yes	1 = Rarely (once or twice in the past four weeks)	1=Yes	1 = Rarely (once or twice in the past four weeks)	No / Oya				No / Oya																						Past	0	No / Oya
13	2. No father / Ntagira se	Yes/ Yego	1. Yes	1 = Rarely (once or twice in the past four weeks)	1= Yes	1 = Rarely (once or twice in the past four weeks)	1=Yes	1 = Rarely (once or twice in the past four weeks)	1=Yes	1 = Rarely (once or twice in the past four weeks)	1=Yes	1 = Rarely (once or twice in the past four weeks)	1=Yes	1 = Rarely (once or twice in the past four weeks)	1=Yes	1 = Rarely (once or twice in the past four weeks)	1=Yes	1 = Rarely (once or twice in the past four weeks)	1=Yes	1 = Rarely (once or twice in the past four weeks)	No / Oya				No / Oya																						Past	0	No / Oya
10	0. I have both parents / Mfite ababyeyi bombi	No/ Oya	1. Yes	1 = Rarely (once or twice in the past four weeks)	1= Yes	1 = Rarely (once or twice in the past four weeks)	1=Yes	1 = Rarely (once or twice in the past four weeks)	1=Yes	1 = Rarely (once or twice in the past four weeks)	1=Yes	1 = Rarely (once or twice in the past four weeks)	1=Yes	1 = Rarely (once or twice in the past four weeks)	1=Yes	1 = Rarely (once or twice in the past four weeks)	1=Yes	1 = Rarely (once or twice in the past four weeks)	1=Yes	1 = Rarely (once or twice in the past four weeks)	No / Oya				No / Oya																						Past	0	No / Oya
7	0. I have both parents / Mfite ababyeyi bombi	No/ Oya	0. No		0= No		0 = No		0 = No		0 = No		0 = No		0 = No		0 = No		0 = No		No / Oya				No / Oya																						Past	0	No / Oya
13	0. I have both parents / Mfite ababyeyi bombi	No/ Oya	1. Yes	1 = Rarely (once or twice in the past four weeks)	1= Yes	1 = Rarely (once or twice in the past four weeks)	1=Yes	1 = Rarely (once or twice in the past four weeks)	1=Yes	1 = Rarely (once or twice in the past four weeks)	1=Yes	1 = Rarely (once or twice in the past four weeks)	1=Yes	1 = Rarely (once or twice in the past four weeks)	1=Yes	1 = Rarely (once or twice in the past four weeks)	1=Yes	1 = Rarely (once or twice in the past four weeks)	1=Yes	1 = Rarely (once or twice in the past four weeks)	No / Oya				No / Oya																						Past	0	No / Oya
15	0. I have both parents / Mfite ababyeyi bombi	No/ Oya	0. No		0= No		0 = No		0 = No		0 = No		0 = No		0 = No		0 = No		0 = No		No / Oya				No / Oya																						Past	0	No / Oya
12	2. No father / Ntagira se	No/ Oya	0. No		0= No		0 = No		0 = No		0 = No		0 = No		0 = No		0 = No		0 = No		No / Oya				No / Oya																						Past	0	No / Oya
17	2. No father / Ntagira se	No/ Oya	1. Yes	1 = Rarely (once or twice in the past four weeks)	1= Yes	1 = Rarely (once or twice in the past four weeks)	1=Yes	1 = Rarely (once or twice in the past four weeks)	1=Yes	1 = Rarely (once or twice in the past four weeks)	1=Yes	1 = Rarely (once or twice in the past four weeks)	1=Yes	1 = Rarely (once or twice in the past four weeks)	1=Yes	1 = Rarely (once or twice in the past four weeks)	1=Yes	1 = Rarely (once or twice in the past four weeks)	1=Yes	1 = Rarely (once or twice in the past four weeks)	No / Oya				No / Oya																						Past	0	No / Oya
14	0. I have both parents / Mfite ababyeyi bombi	No/ Oya	1. Yes	1 = Rarely (once or twice in the past four weeks)	1= Yes	1 = Rarely (once or twice in the past four weeks)	1=Yes	1 = Rarely (once or twice in the past four weeks)	1=Yes	1 = Rarely (once or twice in the past four weeks)	1=Yes	1 = Rarely (once or twice in the past four weeks)	1=Yes	1 = Rarely (once or twice in the past four weeks)	1=Yes	1 = Rarely (once or twice in the past four weeks)	1=Yes	1 = Rarely (once or twice in the past four weeks)	1=Yes	1 = Rarely (once or twice in the past four weeks)	No / Oya				No / Oya																						Past	0	No / Oya
14	2. No father / Ntagira se	No/ Oya	1. Yes	2 = Sometimes (three to ten times in the past four weeks)	1= Yes	2 = Sometimes (three to ten times in the past four weeks)	1=Yes	2 = Sometimes (three to ten times in the past four weeks)	1=Yes	2 = Sometimes (three to ten times in the past four weeks)	1=Yes	2 = Sometimes (three to ten times in the past four weeks)	1=Yes	2 = Sometimes (three to ten times in the past four weeks)	1=Yes	2 = Sometimes (three to ten times in the past four weeks)	1=Yes	2 = Sometimes (three to ten times in the past four weeks)	1=Yes	2 = Sometimes (three to ten times in the past four weeks)	No / Oya				No / Oya																						Past	0	No / Oya
12	2. No father / Ntagira se	No/ Oya	1. Yes	1 = Rarely (once or twice in the past four weeks)	1= Yes	1 = Rarely (once or twice in the past four weeks)	1=Yes	1 = Rarely (once or twice in the past four weeks)	1=Yes	1 = Rarely (once or twice in the past four weeks)	1=Yes	1 = Rarely (once or twice in the past four weeks)	1=Yes	1 = Rarely (once or twice in the past four weeks)	1=Yes	1 = Rarely (once or twice in the past four weeks)	1=Yes	1 = Rarely (once or twice in the past four weeks)	1=Yes	1 = Rarely (once or twice in the past four weeks)	No / Oya				No / Oya																						Past	0	No / Oya
11	0. I have both parents / Mfite ababyeyi bombi	No/ Oya	1. Yes	1 = Rarely (once or twice in the past four weeks)	1= Yes	1 = Rarely (once or twice in the past four weeks)	1=Yes	1 = Rarely (once or twice in the past four weeks)	1=Yes	1 = Rarely (once or twice in the past four weeks)	1=Yes	1 = Rarely (once or twice in the past four weeks)	1=Yes	1 = Rarely (once or twice in the past four weeks)	1=Yes	1 = Rarely (once or twice in the past four weeks)	1=Yes	1 = Rarely (once or twice in the past four weeks)	1=Yes	1 = Rarely (once or twice in the past four weeks)	No / Oya				No / Oya																						Past	0	No / Oya
11	2. No father / Ntagira se	No/ Oya	1. Yes	2 = Sometimes (three to ten times in the past four weeks)	1= Yes	2 = Sometimes (three to ten times in the past four weeks)	1=Yes	2 = Sometimes (three to ten times in the past four weeks)	1=Yes	2 = Sometimes (three to ten times in the past four weeks)	1=Yes	3 = Often (more than ten times in the past four weeks)	1=Yes	2 = Sometimes (three to ten times in the past four weeks)	1=Yes	2 = Sometimes (three to ten times in the past four weeks)	1=Yes	2 = Sometimes (three to ten times in the past four weeks)	1=Yes	2 = Sometimes (three to ten times in the past four weeks)	No / Oya				No / Oya																						Current	0	No / Oya
7	0. I have both parents / Mfite ababyeyi bombi	No/ Oya	0. No		0= No		0 = No		0 = No		0 = No		0 = No		0 = No		0 = No		0 = No		No / Oya				No / Oya																						Past	0	No / Oya
14	3. No mother nor father / Ntagira se na nyina	Yes/ Yego	1. Yes	2 = Sometimes (three to ten times in the past four weeks)	1= Yes	2 = Sometimes (three to ten times in the past four weeks)	1=Yes	2 = Sometimes (three to ten times in the past four weeks)	1=Yes	2 = Sometimes (three to ten times in the past four weeks)	1=Yes	2 = Sometimes (three to ten times in the past four weeks)	1=Yes	2 = Sometimes (three to ten times in the past four weeks)	1=Yes	2 = Sometimes (three to ten times in the past four weeks)	1=Yes	2 = Sometimes (three to ten times in the past four weeks)	1=Yes	2 = Sometimes (three to ten times in the past four weeks)	No / Oya				No / Oya																						Past	0	No / Oya
10	0. I have both parents / Mfite ababyeyi bombi	No/ Oya	1. Yes	2 = Sometimes (three to ten times in the past four weeks)	1= Yes	2 = Sometimes (three to ten times in the past four weeks)	1=Yes	2 = Sometimes (three to ten times in the past four weeks)	1=Yes	2 = Sometimes (three to ten times in the past four weeks)	1=Yes	2 = Sometimes (three to ten times in the past four weeks)	1=Yes	2 = Sometimes (three to ten times in the past four weeks)	1=Yes	2 = Sometimes (three to ten times in the past four weeks)	1=Yes	2 = Sometimes (three to ten times in the past four weeks)	1=Yes	2 = Sometimes (three to ten times in the past four weeks)	Yes / Yego	Yes / Yego	Yes / Yego	No / Oya	No / Oya	Past 2 weeks / No Ibyumweru 2 bishize / Oya	Past 2 weeks / No Ibyumweru 2 bishize / Oya	Past 2 weeks / No Ibyumweru 2 bishize / Oya	Past 2 weeks / No Ibyumweru 2 bishize / Oya	Past 2 weeks / No Ibyumweru 2 bishize / Oya	No/Oya	Past 2 weeks / No Ibyumweru 2 bishize / Oya	Past 2 weeks / No Ibyumweru 2 bishize / Oya	Past 2 weeks / No Ibyumweru 2 bishize / Oya	Past Episode	0	Past episode/No / Igihe cyashize/Oya	Past episode/No / Igihe cyashize/Oya	Past episode/No / Igihe cyashize/Oya	Past episode/No / Igihe cyashize/Oya	Past episode/No / Igihe cyashize/Oya	No/ Oya	Past episode/No / Igihe cyashize/Oya	Past episode/No / Igihe cyashize/Oya	Past episode/No / Igihe cyashize/Oya	Past episode/No / Igihe cyashize/Oya	Past	0	No / Oya
7	0. I have both parents / Mfite ababyeyi bombi	No/ Oya	1. Yes	2 = Sometimes (three to ten times in the past four weeks)	1= Yes	2 = Sometimes (three to ten times in the past four weeks)	1=Yes	2 = Sometimes (three to ten times in the past four weeks)	1=Yes	2 = Sometimes (three to ten times in the past four weeks)	1=Yes	2 = Sometimes (three to ten times in the past four weeks)	1=Yes	2 = Sometimes (three to ten times in the past four weeks)	1=Yes	2 = Sometimes (three to ten times in the past four weeks)	1=Yes	2 = Sometimes (three to ten times in the past four weeks)	1=Yes	2 = Sometimes (three to ten times in the past four weeks)	No / Oya				No / Oya																						Past	0	No / Oya
13	0. I have both parents / Mfite ababyeyi bombi	No/ Oya	1. Yes	2 = Sometimes (three to ten times in the past four weeks)	1= Yes	2 = Sometimes (three to ten times in the past four weeks)	1=Yes	2 = Sometimes (three to ten times in the past four weeks)	1=Yes	2 = Sometimes (three to ten times in the past four weeks)	1=Yes	2 = Sometimes (three to ten times in the past four weeks)	1=Yes	2 = Sometimes (three to ten times in the past four weeks)	1=Yes	2 = Sometimes (three to ten times in the past four weeks)	1=Yes	2 = Sometimes (three to ten times in the past four weeks)	1=Yes	2 = Sometimes (three to ten times in the past four weeks)	No / Oya				No / Oya																						Past	0	No / Oya
15	0. I have both parents / Mfite ababyeyi bombi	No/ Oya	1. Yes	2 = Sometimes (three to ten times in the past four weeks)	1= Yes	2 = Sometimes (three to ten times in the past four weeks)	1=Yes	2 = Sometimes (three to ten times in the past four weeks)	0 = No		1=Yes	2 = Sometimes (three to ten times in the past four weeks)	1=Yes	2 = Sometimes (three to ten times in the past four weeks)	0 = No		0 = No		0 = No		No / Oya				No / Oya																						Past	0	No / Oya
10	0. I have both parents / Mfite ababyeyi bombi	No/ Oya	1. Yes	2 = Sometimes (three to ten times in the past four weeks)	1= Yes	2 = Sometimes (three to ten times in the past four weeks)	1=Yes	2 = Sometimes (three to ten times in the past four weeks)	1=Yes	2 = Sometimes (three to ten times in the past four weeks)	1=Yes	1 = Rarely (once or twice in the past four weeks)	1=Yes	2 = Sometimes (three to ten times in the past four weeks)	1=Yes	3 = Often (more than ten times in the past four weeks)	1=Yes	3 = Often (more than ten times in the past four weeks)	1=Yes	1 = Rarely (once or twice in the past four weeks)	No / Oya				No / Oya																						Current	0	No / Oya
14	0. I have both parents / Mfite ababyeyi bombi	No/ Oya	1. Yes	2 = Sometimes (three to ten times in the past four weeks)	1= Yes	2 = Sometimes (three to ten times in the past four weeks)	1=Yes	2 = Sometimes (three to ten times in the past four weeks)	1=Yes	2 = Sometimes (three to ten times in the past four weeks)	1=Yes	2 = Sometimes (three to ten times in the past four weeks)	1=Yes	2 = Sometimes (three to ten times in the past four weeks)	1=Yes	2 = Sometimes (three to ten times in the past four weeks)	1=Yes	2 = Sometimes (three to ten times in the past four weeks)	1=Yes	2 = Sometimes (three to ten times in the past four weeks)	No / Oya				No / Oya																						Past	0	No / Oya
17	0. I have both parents / Mfite ababyeyi bombi	No/ Oya	1. Yes	2 = Sometimes (three to ten times in the past four weeks)	1= Yes	2 = Sometimes (three to ten times in the past four weeks)	1=Yes	2 = Sometimes (three to ten times in the past four weeks)	1=Yes	2 = Sometimes (three to ten times in the past four weeks)	1=Yes	2 = Sometimes (three to ten times in the past four weeks)	1=Yes	2 = Sometimes (three to ten times in the past four weeks)	1=Yes	2 = Sometimes (three to ten times in the past four weeks)	1=Yes	2 = Sometimes (three to ten times in the past four weeks)	1=Yes	2 = Sometimes (three to ten times in the past four weeks)	No / Oya				No / Oya																						Past	0	No / Oya
15	0. I have both parents / Mfite ababyeyi bombi	No/ Oya	1. Yes	2 = Sometimes (three to ten times in the past four weeks)	1= Yes	2 = Sometimes (three to ten times in the past four weeks)	1=Yes	2 = Sometimes (three to ten times in the past four weeks)	1=Yes	2 = Sometimes (three to ten times in the past four weeks)	1=Yes	2 = Sometimes (three to ten times in the past four weeks)	1=Yes	2 = Sometimes (three to ten times in the past four weeks)	1=Yes	2 = Sometimes (three to ten times in the past four weeks)	1=Yes	2 = Sometimes (three to ten times in the past four weeks)	1=Yes	2 = Sometimes (three to ten times in the past four weeks)	No / Oya				No / Oya																						Past	0	No / Oya
12	2. No father / Ntagira se	No/ Oya	1. Yes	2 = Sometimes (three to ten times in the past four weeks)	1= Yes	2 = Sometimes (three to ten times in the past four weeks)	1=Yes	2 = Sometimes (three to ten times in the past four weeks)	1=Yes	2 = Sometimes (three to ten times in the past four weeks)	1=Yes	2 = Sometimes (three to ten times in the past four weeks)	1=Yes	2 = Sometimes (three to ten times in the past four weeks)	1=Yes	2 = Sometimes (three to ten times in the past four weeks)	1=Yes	2 = Sometimes (three to ten times in the past four weeks)	1=Yes	2 = Sometimes (three to ten times in the past four weeks)	No / Oya				No / Oya																						Past	0	No / Oya
16	2. No father / Ntagira se	No/ Oya	1. Yes	2 = Sometimes (three to ten times in the past four weeks)	1= Yes	2 = Sometimes (three to ten times in the past four weeks)	1=Yes	2 = Sometimes (three to ten times in the past four weeks)	1=Yes	2 = Sometimes (three to ten times in the past four weeks)	1=Yes	2 = Sometimes (three to ten times in the past four weeks)	1=Yes	2 = Sometimes (three to ten times in the past four weeks)	1=Yes	2 = Sometimes (three to ten times in the past four weeks)	1=Yes	2 = Sometimes (three to ten times in the past four weeks)	1=Yes	2 = Sometimes (three to ten times in the past four weeks)	No / Oya				No / Oya																						Past	0	No / Oya
17	2. No father / Ntagira se	Yes/ Yego	1. Yes	2 = Sometimes (three to ten times in the past four weeks)	1= Yes	2 = Sometimes (three to ten times in the past four weeks)	1=Yes	2 = Sometimes (three to ten times in the past four weeks)	1=Yes	2 = Sometimes (three to ten times in the past four weeks)	1=Yes	2 = Sometimes (three to ten times in the past four weeks)	1=Yes	2 = Sometimes (three to ten times in the past four weeks)	1=Yes	1 = Rarely (once or twice in the past four weeks)	1=Yes	1 = Rarely (once or twice in the past four weeks)	1=Yes	2 = Sometimes (three to ten times in the past four weeks)	Yes / Yego	Yes / Yego	Yes / Yego	Yes / Yego	Yes / Yego	Past 2 weeks / yes Ibyumweru 2 bishize / yego	Past 2 weeks / yes Ibyumweru 2 bishize / yego	Past 2 weeks / yes Ibyumweru 2 bishize / yego	Past 2 weeks / yes Ibyumweru 2 bishize / yego	Past 2 weeks / yes Ibyumweru 2 bishize / yego	Yes/Yego	Past 2 weeks / yes Ibyumweru 2 bishize / yego	Past 2 weeks / yes Ibyumweru 2 bishize / yego	Past 2 weeks / yes Ibyumweru 2 bishize / yego	Current Episode	0	Past episode/Yes / Igihe cyashize/ Yego	Past episode/Yes / Igihe cyashize/ Yego	Past episode/Yes / Igihe cyashize/ Yego	Past episode/Yes / Igihe cyashize/ Yego	Past episode/Yes / Igihe cyashize/ Yego	Yes/ Yego	Past episode/Yes / Igihe cyashize/ Yego	Past episode/Yes / Igihe cyashize/ Yego	Past episode/Yes / Igihe cyashize/ Yego	Past episode/Yes / Igihe cyashize/ Yego	Current	0	No / Oya
14	2. No father / Ntagira se	No/ Oya	1. Yes	2 = Sometimes (three to ten times in the past four weeks)	1= Yes	1 = Rarely (once or twice in the past four weeks)	1=Yes	1 = Rarely (once or twice in the past four weeks)	1=Yes	2 = Sometimes (three to ten times in the past four weeks)	1=Yes	2 = Sometimes (three to ten times in the past four weeks)	1=Yes	2 = Sometimes (three to ten times in the past four weeks)	1=Yes	2 = Sometimes (three to ten times in the past four weeks)	1=Yes	1 = Rarely (once or twice in the past four weeks)	1=Yes	1 = Rarely (once or twice in the past four weeks)	Yes / Yego	Yes / Yego	Yes / Yego	Yes / Yego	Yes / Yego	Past 2 weeks / yes Ibyumweru 2 bishize / yego	Past 2 weeks / yes Ibyumweru 2 bishize / yego	Past 2 weeks / yes Ibyumweru 2 bishize / yego	Past 2 weeks / yes Ibyumweru 2 bishize / yego	Past 2 weeks / yes Ibyumweru 2 bishize / yego	Yes/Yego	Past 2 weeks / yes Ibyumweru 2 bishize / yego	Past 2 weeks / yes Ibyumweru 2 bishize / yego	Past 2 weeks / yes Ibyumweru 2 bishize / yego	Current Episode	0	Past episode/Yes / Igihe cyashize/ Yego	Past episode/Yes / Igihe cyashize/ Yego	Past episode/Yes / Igihe cyashize/ Yego	Past episode/Yes / Igihe cyashize/ Yego	Past episode/Yes / Igihe cyashize/ Yego	Yes/ Yego	Past episode/Yes / Igihe cyashize/ Yego	Past episode/Yes / Igihe cyashize/ Yego	Past episode/Yes / Igihe cyashize/ Yego	Past episode/Yes / Igihe cyashize/ Yego	Current	2	No / Oya
10	2. No father / Ntagira se	No/ Oya	1. Yes	1 = Rarely (once or twice in the past four weeks)	1= Yes	2 = Sometimes (three to ten times in the past four weeks)	1=Yes	3 = Often (more than ten times in the past four weeks)	1=Yes	2 = Sometimes (three to ten times in the past four weeks)	1=Yes	2 = Sometimes (three to ten times in the past four weeks)	1=Yes	2 = Sometimes (three to ten times in the past four weeks)	1=Yes	2 = Sometimes (three to ten times in the past four weeks)	1=Yes	3 = Often (more than ten times in the past four weeks)	1=Yes	2 = Sometimes (three to ten times in the past four weeks)	No / Oya				No / Oya																						Past	0	No / Oya
10	0. I have both parents / Mfite ababyeyi bombi	No/ Oya	1. Yes	2 = Sometimes (three to ten times in the past four weeks)	1= Yes	1 = Rarely (once or twice in the past four weeks)	1=Yes	2 = Sometimes (three to ten times in the past four weeks)	1=Yes	2 = Sometimes (three to ten times in the past four weeks)	1=Yes	1 = Rarely (once or twice in the past four weeks)	1=Yes	1 = Rarely (once or twice in the past four weeks)	1=Yes	2 = Sometimes (three to ten times in the past four weeks)	1=Yes	2 = Sometimes (three to ten times in the past four weeks)	1=Yes	2 = Sometimes (three to ten times in the past four weeks)	Yes / Yego	Yes / Yego	Yes / Yego	Yes / Yego	Yes / Yego	Past 2 weeks / yes Ibyumweru 2 bishize / yego	Past 2 weeks / yes Ibyumweru 2 bishize / yego	Past 2 weeks / yes Ibyumweru 2 bishize / yego	Past 2 weeks / yes Ibyumweru 2 bishize / yego	Past 2 weeks / yes Ibyumweru 2 bishize / yego	Yes/Yego	Past 2 weeks / yes Ibyumweru 2 bishize / yego	Past 2 weeks / yes Ibyumweru 2 bishize / yego	Past 2 weeks / yes Ibyumweru 2 bishize / yego	Current Episode	0	Past episode/Yes / Igihe cyashize/ Yego	Past episode/Yes / Igihe cyashize/ Yego	Past episode/Yes / Igihe cyashize/ Yego	Past episode/Yes / Igihe cyashize/ Yego	Past episode/Yes / Igihe cyashize/ Yego	Yes/ Yego	Past episode/Yes / Igihe cyashize/ Yego	Past episode/Yes / Igihe cyashize/ Yego	Past episode/Yes / Igihe cyashize/ Yego	Past episode/Yes / Igihe cyashize/ Yego	Current	0	No / Oya
12	0. I have both parents / Mfite ababyeyi bombi	No/ Oya	1. Yes	2 = Sometimes (three to ten times in the past four weeks)	1= Yes	2 = Sometimes (three to ten times in the past four weeks)	1=Yes	2 = Sometimes (three to ten times in the past four weeks)	1=Yes	2 = Sometimes (three to ten times in the past four weeks)	1=Yes	2 = Sometimes (three to ten times in the past four weeks)	1=Yes	2 = Sometimes (three to ten times in the past four weeks)	1=Yes	3 = Often (more than ten times in the past four weeks)	1=Yes	3 = Often (more than ten times in the past four weeks)	1=Yes	2 = Sometimes (three to ten times in the past four weeks)	No / Oya				No / Oya																						Current	0	No / Oya
13	0. I have both parents / Mfite ababyeyi bombi	No/ Oya	0. No		0= No		0 = No		0 = No		0 = No		0 = No		0 = No		0 = No		0 = No		No / Oya				No / Oya																						Past	0	No / Oya
12	0. I have both parents / Mfite ababyeyi bombi	No/ Oya	1. Yes	1 = Rarely (once or twice in the past four weeks)	0= No		0 = No		0 = No		0 = No		0 = No		0 = No		0 = No		0 = No		No / Oya				No / Oya																						Past	0	No / Oya
11	0. I have both parents / Mfite ababyeyi bombi	No/ Oya	1. Yes	2 = Sometimes (three to ten times in the past four weeks)	1= Yes	2 = Sometimes (three to ten times in the past four weeks)	1=Yes	2 = Sometimes (three to ten times in the past four weeks)	1=Yes	2 = Sometimes (three to ten times in the past four weeks)	1=Yes	2 = Sometimes (three to ten times in the past four weeks)	1=Yes	2 = Sometimes (three to ten times in the past four weeks)	1=Yes	2 = Sometimes (three to ten times in the past four weeks)	1=Yes	2 = Sometimes (three to ten times in the past four weeks)	0 = No		Yes / Yego	Yes / Yego	Yes / Yego	Yes / Yego	Yes / Yego	Past 2 weeks / No Ibyumweru 2 bishize / Oya	Past 2 weeks / No Ibyumweru 2 bishize / Oya	Past 2 weeks / yes Ibyumweru 2 bishize / yego	Past 2 weeks / yes Ibyumweru 2 bishize / yego	Past 2 weeks / yes Ibyumweru 2 bishize / yego	Yes/Yego	Past 2 weeks / yes Ibyumweru 2 bishize / yego	Past 2 weeks / No Ibyumweru 2 bishize / Oya	Past 2 weeks / yes Ibyumweru 2 bishize / yego	Recurrent Episode	3	Past episode/Yes / Igihe cyashize/ Yego	Past episode/No / Igihe cyashize/Oya	Past episode/No / Igihe cyashize/Oya	Past episode/Yes / Igihe cyashize/ Yego	Past episode/Yes / Igihe cyashize/ Yego	No/ Oya	Past episode/Yes / Igihe cyashize/ Yego	Past episode/No / Igihe cyashize/Oya	Past episode/No / Igihe cyashize/Oya	Past episode/Yes / Igihe cyashize/ Yego	Recurrent	3	No / Oya
15	0. I have both parents / Mfite ababyeyi bombi	No/ Oya	0. No		0= No		0 = No		0 = No		0 = No		0 = No		0 = No		0 = No		0 = No		No / Oya				No / Oya																						Past	0	No / Oya
11	2. No father / Ntagira se	No/ Oya	1. Yes	2 = Sometimes (three to ten times in the past four weeks)	1= Yes	2 = Sometimes (three to ten times in the past four weeks)	1=Yes	2 = Sometimes (three to ten times in the past four weeks)	1=Yes	2 = Sometimes (three to ten times in the past four weeks)	1=Yes	2 = Sometimes (three to ten times in the past four weeks)	1=Yes	2 = Sometimes (three to ten times in the past four weeks)	1=Yes	2 = Sometimes (three to ten times in the past four weeks)	1=Yes	2 = Sometimes (three to ten times in the past four weeks)	1=Yes	2 = Sometimes (three to ten times in the past four weeks)	No / Oya				No / Oya																						Past	0	No / Oya
15	0. I have both parents / Mfite ababyeyi bombi	No/ Oya	1. Yes	3 = Often (more than ten times in the past four weeks)	1= Yes	3 = Often (more than ten times in the past four weeks)	1=Yes	3 = Often (more than ten times in the past four weeks)	1=Yes	3 = Often (more than ten times in the past four weeks)	1=Yes	3 = Often (more than ten times in the past four weeks)	1=Yes	3 = Often (more than ten times in the past four weeks)	0 = No		0 = No		0 = No		No / Oya				No / Oya																						Past	0	No / Oya
13	0. I have both parents / Mfite ababyeyi bombi	No/ Oya	1. Yes	2 = Sometimes (three to ten times in the past four weeks)	1= Yes	2 = Sometimes (three to ten times in the past four weeks)	1=Yes	2 = Sometimes (three to ten times in the past four weeks)	1=Yes	2 = Sometimes (three to ten times in the past four weeks)	1=Yes	2 = Sometimes (three to ten times in the past four weeks)	1=Yes	2 = Sometimes (three to ten times in the past four weeks)	1=Yes	2 = Sometimes (three to ten times in the past four weeks)	1=Yes	2 = Sometimes (three to ten times in the past four weeks)	0 = No		No / Oya				No / Oya																						Past	0	No / Oya
14	2. No father / Ntagira se	No/ Oya	1. Yes	2 = Sometimes (three to ten times in the past four weeks)	1= Yes	2 = Sometimes (three to ten times in the past four weeks)	1=Yes	2 = Sometimes (three to ten times in the past four weeks)	1=Yes	2 = Sometimes (three to ten times in the past four weeks)	1=Yes	2 = Sometimes (three to ten times in the past four weeks)	1=Yes	2 = Sometimes (three to ten times in the past four weeks)	1=Yes	2 = Sometimes (three to ten times in the past four weeks)	1=Yes	2 = Sometimes (three to ten times in the past four weeks)	0 = No		No / Oya				No / Oya																						Past	0	No / Oya
10	0. I have both parents / Mfite ababyeyi bombi	No/ Oya	1. Yes	2 = Sometimes (three to ten times in the past four weeks)	1= Yes	2 = Sometimes (three to ten times in the past four weeks)	0 = No		0 = No		1=Yes	2 = Sometimes (three to ten times in the past four weeks)	1=Yes	2 = Sometimes (three to ten times in the past four weeks)	1=Yes	2 = Sometimes (three to ten times in the past four weeks)	0 = No		0 = No		No / Oya				No / Oya																						Past	0	No / Oya
13	0. I have both parents / Mfite ababyeyi bombi	No/ Oya	1. Yes	2 = Sometimes (three to ten times in the past four weeks)	1= Yes	2 = Sometimes (three to ten times in the past four weeks)	1=Yes	2 = Sometimes (three to ten times in the past four weeks)	1=Yes	2 = Sometimes (three to ten times in the past four weeks)	1=Yes	2 = Sometimes (three to ten times in the past four weeks)	1=Yes	2 = Sometimes (three to ten times in the past four weeks)	1=Yes	2 = Sometimes (three to ten times in the past four weeks)	1=Yes	2 = Sometimes (three to ten times in the past four weeks)	1=Yes	2 = Sometimes (three to ten times in the past four weeks)	No / Oya				No / Oya																						Past	0	No / Oya
13	2. No father / Ntagira se	No/ Oya	1. Yes	2 = Sometimes (three to ten times in the past four weeks)	1= Yes	2 = Sometimes (three to ten times in the past four weeks)	1=Yes	2 = Sometimes (three to ten times in the past four weeks)	1=Yes	2 = Sometimes (three to ten times in the past four weeks)	1=Yes	2 = Sometimes (three to ten times in the past four weeks)	1=Yes	3 = Often (more than ten times in the past four weeks)	1=Yes	3 = Often (more than ten times in the past four weeks)	1=Yes	2 = Sometimes (three to ten times in the past four weeks)	1=Yes	2 = Sometimes (three to ten times in the past four weeks)	No / Oya				No / Oya																						Past	0	No / Oya
11	0. I have both parents / Mfite ababyeyi bombi	No/ Oya	1. Yes	2 = Sometimes (three to ten times in the past four weeks)	1= Yes	2 = Sometimes (three to ten times in the past four weeks)	1=Yes	2 = Sometimes (three to ten times in the past four weeks)	1=Yes	2 = Sometimes (three to ten times in the past four weeks)	1=Yes	2 = Sometimes (three to ten times in the past four weeks)	1=Yes	2 = Sometimes (three to ten times in the past four weeks)	1=Yes	2 = Sometimes (three to ten times in the past four weeks)	1=Yes	2 = Sometimes (three to ten times in the past four weeks)	1=Yes	2 = Sometimes (three to ten times in the past four weeks)	No / Oya				No / Oya																						Past	0	No / Oya
11	2. No father / Ntagira se	No/ Oya	1. Yes	2 = Sometimes (three to ten times in the past four weeks)	1= Yes	2 = Sometimes (three to ten times in the past four weeks)	1=Yes	3 = Often (more than ten times in the past four weeks)	1=Yes	3 = Often (more than ten times in the past four weeks)	1=Yes	3 = Often (more than ten times in the past four weeks)	1=Yes	3 = Often (more than ten times in the past four weeks)	1=Yes	3 = Often (more than ten times in the past four weeks)	1=Yes	3 = Often (more than ten times in the past four weeks)	1=Yes	3 = Often (more than ten times in the past four weeks)	No / Oya				No / Oya																						Past	0	No / Oya
11	2. No father / Ntagira se	No/ Oya	1. Yes	2 = Sometimes (three to ten times in the past four weeks)	1= Yes	3 = Often (more than ten times in the past four weeks)	1=Yes	3 = Often (more than ten times in the past four weeks)	1=Yes	3 = Often (more than ten times in the past four weeks)	1=Yes	3 = Often (more than ten times in the past four weeks)	1=Yes	3 = Often (more than ten times in the past four weeks)	1=Yes	3 = Often (more than ten times in the past four weeks)	1=Yes	3 = Often (more than ten times in the past four weeks)	1=Yes	2 = Sometimes (three to ten times in the past four weeks)	No / Oya				No / Oya																						Past	0	No / Oya
16	2. No father / Ntagira se	No/ Oya	1. Yes	2 = Sometimes (three to ten times in the past four weeks)	1= Yes	2 = Sometimes (three to ten times in the past four weeks)	1=Yes	3 = Often (more than ten times in the past four weeks)	1=Yes	3 = Often (more than ten times in the past four weeks)	1=Yes	3 = Often (more than ten times in the past four weeks)	1=Yes	3 = Often (more than ten times in the past four weeks)	1=Yes	3 = Often (more than ten times in the past four weeks)	1=Yes	3 = Often (more than ten times in the past four weeks)	1=Yes	2 = Sometimes (three to ten times in the past four weeks)	No / Oya				No / Oya																						Past	0	No / Oya
16	2. No father / Ntagira se	No/ Oya	1. Yes	2 = Sometimes (three to ten times in the past four weeks)	1= Yes	2 = Sometimes (three to ten times in the past four weeks)	1=Yes	2 = Sometimes (three to ten times in the past four weeks)	1=Yes	2 = Sometimes (three to ten times in the past four weeks)	1=Yes	2 = Sometimes (three to ten times in the past four weeks)	1=Yes	2 = Sometimes (three to ten times in the past four weeks)	1=Yes	2 = Sometimes (three to ten times in the past four weeks)	1=Yes	2 = Sometimes (three to ten times in the past four weeks)	1=Yes	2 = Sometimes (three to ten times in the past four weeks)	Yes / Yego	Yes / Yego	Yes / Yego	Yes / Yego	Yes / Yego	Past 2 weeks / yes Ibyumweru 2 bishize / yego	Past 2 weeks / yes Ibyumweru 2 bishize / yego	Past 2 weeks / yes Ibyumweru 2 bishize / yego	Past 2 weeks / yes Ibyumweru 2 bishize / yego	Past 2 weeks / yes Ibyumweru 2 bishize / yego	Yes/Yego	Past 2 weeks / yes Ibyumweru 2 bishize / yego	Past 2 weeks / No Ibyumweru 2 bishize / Oya	Past 2 weeks / yes Ibyumweru 2 bishize / yego	Past Episode	3	Past episode/Yes / Igihe cyashize/ Yego	Past episode/Yes / Igihe cyashize/ Yego	Past episode/Yes / Igihe cyashize/ Yego	Past episode/Yes / Igihe cyashize/ Yego	Past episode/Yes / Igihe cyashize/ Yego	Yes/ Yego	Past episode/Yes / Igihe cyashize/ Yego	Past episode/Yes / Igihe cyashize/ Yego	Past episode/Yes / Igihe cyashize/ Yego	Past episode/Yes / Igihe cyashize/ Yego	Past	3	No / Oya
10	0. I have both parents / Mfite ababyeyi bombi	No/ Oya	1. Yes	2 = Sometimes (three to ten times in the past four weeks)	1= Yes	3 = Often (more than ten times in the past four weeks)	1=Yes	3 = Often (more than ten times in the past four weeks)	1=Yes	3 = Often (more than ten times in the past four weeks)	1=Yes	3 = Often (more than ten times in the past four weeks)	1=Yes	3 = Often (more than ten times in the past four weeks)	1=Yes	3 = Often (more than ten times in the past four weeks)	1=Yes	3 = Often (more than ten times in the past four weeks)	1=Yes	2 = Sometimes (three to ten times in the past four weeks)	Yes / Yego	Yes / Yego	Yes / Yego	No / Oya	Yes / Yego	Past 2 weeks / yes Ibyumweru 2 bishize / yego	Past 2 weeks / yes Ibyumweru 2 bishize / yego	Past 2 weeks / yes Ibyumweru 2 bishize / yego	Past 2 weeks / yes Ibyumweru 2 bishize / yego	Past 2 weeks / yes Ibyumweru 2 bishize / yego	Yes/Yego	Past 2 weeks / yes Ibyumweru 2 bishize / yego	Past 2 weeks / yes Ibyumweru 2 bishize / yego	Past 2 weeks / yes Ibyumweru 2 bishize / yego	Past Episode	0	Past episode/No / Igihe cyashize/Oya	Past episode/Yes / Igihe cyashize/ Yego	Past episode/Yes / Igihe cyashize/ Yego	Past episode/Yes / Igihe cyashize/ Yego	Past episode/Yes / Igihe cyashize/ Yego	Yes/ Yego	Past episode/Yes / Igihe cyashize/ Yego	Past episode/No / Igihe cyashize/Oya	Past episode/No / Igihe cyashize/Oya	Past episode/No / Igihe cyashize/Oya	Past	0	No / Oya
15	2. No father / Ntagira se	No/ Oya	1. Yes	3 = Often (more than ten times in the past four weeks)	1= Yes	2 = Sometimes (three to ten times in the past four weeks)	1=Yes	3 = Often (more than ten times in the past four weeks)	1=Yes	2 = Sometimes (three to ten times in the past four weeks)	1=Yes	2 = Sometimes (three to ten times in the past four weeks)	1=Yes	3 = Often (more than ten times in the past four weeks)	1=Yes	3 = Often (more than ten times in the past four weeks)	1=Yes	3 = Often (more than ten times in the past four weeks)	1=Yes	2 = Sometimes (three to ten times in the past four weeks)	Yes / Yego	Yes / Yego	Yes / Yego	Yes / Yego	Yes / Yego	Past 2 weeks / yes Ibyumweru 2 bishize / yego	Past 2 weeks / yes Ibyumweru 2 bishize / yego	Past 2 weeks / yes Ibyumweru 2 bishize / yego	Past 2 weeks / yes Ibyumweru 2 bishize / yego	Past 2 weeks / yes Ibyumweru 2 bishize / yego	No/Oya	Past 2 weeks / yes Ibyumweru 2 bishize / yego	Past 2 weeks / No Ibyumweru 2 bishize / Oya	Past 2 weeks / yes Ibyumweru 2 bishize / yego	Past Episode	0	Past episode/No / Igihe cyashize/Oya	Past episode/Yes / Igihe cyashize/ Yego	Past episode/Yes / Igihe cyashize/ Yego	Past episode/Yes / Igihe cyashize/ Yego	Past episode/Yes / Igihe cyashize/ Yego	Yes/ Yego	Past episode/Yes / Igihe cyashize/ Yego	Past episode/No / Igihe cyashize/Oya	Past episode/Yes / Igihe cyashize/ Yego	Past episode/Yes / Igihe cyashize/ Yego	Past	3	No / Oya
16	0. I have both parents / Mfite ababyeyi bombi	No/ Oya	1. Yes	2 = Sometimes (three to ten times in the past four weeks)	1= Yes	2 = Sometimes (three to ten times in the past four weeks)	1=Yes	2 = Sometimes (three to ten times in the past four weeks)	1=Yes	2 = Sometimes (three to ten times in the past four weeks)	1=Yes	2 = Sometimes (three to ten times in the past four weeks)	1=Yes	2 = Sometimes (three to ten times in the past four weeks)	1=Yes	2 = Sometimes (three to ten times in the past four weeks)	1=Yes	2 = Sometimes (three to ten times in the past four weeks)	0 = No		No / Oya				No / Oya																						Past	0	No / Oya
12	0. I have both parents / Mfite ababyeyi bombi	No/ Oya	1. Yes	3 = Often (more than ten times in the past four weeks)	1= Yes	3 = Often (more than ten times in the past four weeks)	1=Yes	3 = Often (more than ten times in the past four weeks)	1=Yes	3 = Often (more than ten times in the past four weeks)	1=Yes	3 = Often (more than ten times in the past four weeks)	1=Yes	3 = Often (more than ten times in the past four weeks)	1=Yes	2 = Sometimes (three to ten times in the past four weeks)	1=Yes	3 = Often (more than ten times in the past four weeks)	1=Yes	2 = Sometimes (three to ten times in the past four weeks)	No / Oya				No / Oya																						Past	0	No / Oya
12	0. I have both parents / Mfite ababyeyi bombi	No/ Oya	1. Yes	2 = Sometimes (three to ten times in the past four weeks)	1= Yes	2 = Sometimes (three to ten times in the past four weeks)	1=Yes	2 = Sometimes (three to ten times in the past four weeks)	1=Yes	2 = Sometimes (three to ten times in the past four weeks)	1=Yes	2 = Sometimes (three to ten times in the past four weeks)	1=Yes	2 = Sometimes (three to ten times in the past four weeks)	1=Yes	2 = Sometimes (three to ten times in the past four weeks)	1=Yes	2 = Sometimes (three to ten times in the past four weeks)	1=Yes	2 = Sometimes (three to ten times in the past four weeks)	No / Oya				No / Oya																						Past	0	No / Oya
13	0. I have both parents / Mfite ababyeyi bombi	No/ Oya	1. Yes	2 = Sometimes (three to ten times in the past four weeks)	1= Yes	2 = Sometimes (three to ten times in the past four weeks)	1=Yes	2 = Sometimes (three to ten times in the past four weeks)	1=Yes	3 = Often (more than ten times in the past four weeks)	1=Yes	2 = Sometimes (three to ten times in the past four weeks)	1=Yes	2 = Sometimes (three to ten times in the past four weeks)	1=Yes	2 = Sometimes (three to ten times in the past four weeks)	1=Yes	2 = Sometimes (three to ten times in the past four weeks)	1=Yes	2 = Sometimes (three to ten times in the past four weeks)	Yes / Yego	Yes / Yego	Yes / Yego	Yes / Yego	Yes / Yego	Past 2 weeks / yes Ibyumweru 2 bishize / yego	Past 2 weeks / yes Ibyumweru 2 bishize / yego	Past 2 weeks / No Ibyumweru 2 bishize / Oya	Past 2 weeks / yes Ibyumweru 2 bishize / yego	Past 2 weeks / No Ibyumweru 2 bishize / Oya	No/Oya	Past 2 weeks / yes Ibyumweru 2 bishize / yego	Past 2 weeks / No Ibyumweru 2 bishize / Oya	Past 2 weeks / yes Ibyumweru 2 bishize / yego	Past Episode	2	Past episode/Yes / Igihe cyashize/ Yego	Past episode/Yes / Igihe cyashize/ Yego	Past episode/Yes / Igihe cyashize/ Yego	Past episode/Yes / Igihe cyashize/ Yego	Past episode/No / Igihe cyashize/Oya	No/ Oya	Past episode/Yes / Igihe cyashize/ Yego	Past episode/Yes / Igihe cyashize/ Yego	Past episode/Yes / Igihe cyashize/ Yego	Past episode/Yes / Igihe cyashize/ Yego	Past	3	No / Oya
15	0. I have both parents / Mfite ababyeyi bombi	No/ Oya	1. Yes	2 = Sometimes (three to ten times in the past four weeks)	1= Yes	2 = Sometimes (three to ten times in the past four weeks)	1=Yes	3 = Often (more than ten times in the past four weeks)	1=Yes	2 = Sometimes (three to ten times in the past four weeks)	1=Yes	2 = Sometimes (three to ten times in the past four weeks)	1=Yes	2 = Sometimes (three to ten times in the past four weeks)	1=Yes	2 = Sometimes (three to ten times in the past four weeks)	1=Yes	3 = Often (more than ten times in the past four weeks)	0 = No		Yes / Yego	Yes / Yego	Yes / Yego	Yes / Yego	Yes / Yego	Past 2 weeks / yes Ibyumweru 2 bishize / yego	Past 2 weeks / yes Ibyumweru 2 bishize / yego	Past 2 weeks / yes Ibyumweru 2 bishize / yego	Past 2 weeks / yes Ibyumweru 2 bishize / yego	Past 2 weeks / yes Ibyumweru 2 bishize / yego	Yes/Yego	Past 2 weeks / yes Ibyumweru 2 bishize / yego	Past 2 weeks / yes Ibyumweru 2 bishize / yego	Past 2 weeks / yes Ibyumweru 2 bishize / yego	Past Episode	1	Past episode/Yes / Igihe cyashize/ Yego	Past episode/Yes / Igihe cyashize/ Yego	Past episode/Yes / Igihe cyashize/ Yego	Past episode/Yes / Igihe cyashize/ Yego	Past episode/Yes / Igihe cyashize/ Yego	Yes/ Yego	Past episode/No / Igihe cyashize/Oya	Past episode/No / Igihe cyashize/Oya	Past episode/No / Igihe cyashize/Oya	Past episode/No / Igihe cyashize/Oya	Past	1	No / Oya
12	0. I have both parents / Mfite ababyeyi bombi	No/ Oya	1. Yes	2 = Sometimes (three to ten times in the past four weeks)	1= Yes	2 = Sometimes (three to ten times in the past four weeks)	1=Yes	2 = Sometimes (three to ten times in the past four weeks)	1=Yes	2 = Sometimes (three to ten times in the past four weeks)	1=Yes	2 = Sometimes (three to ten times in the past four weeks)	1=Yes	2 = Sometimes (three to ten times in the past four weeks)	1=Yes	2 = Sometimes (three to ten times in the past four weeks)	1=Yes	2 = Sometimes (three to ten times in the past four weeks)	1=Yes	2 = Sometimes (three to ten times in the past four weeks)	No / Oya				No / Oya																						Past	0	No / Oya
13	0. I have both parents / Mfite ababyeyi bombi	No/ Oya	1. Yes	2 = Sometimes (three to ten times in the past four weeks)	1= Yes	2 = Sometimes (three to ten times in the past four weeks)	1=Yes	2 = Sometimes (three to ten times in the past four weeks)	1=Yes	2 = Sometimes (three to ten times in the past four weeks)	1=Yes	2 = Sometimes (three to ten times in the past four weeks)	1=Yes	2 = Sometimes (three to ten times in the past four weeks)	1=Yes	2 = Sometimes (three to ten times in the past four weeks)	1=Yes	2 = Sometimes (three to ten times in the past four weeks)	1=Yes	2 = Sometimes (three to ten times in the past four weeks)	Yes / Yego	No / Oya	No / Oya	No / Oya	No / Oya	Past 2 weeks / No Ibyumweru 2 bishize / Oya	Past 2 weeks / No Ibyumweru 2 bishize / Oya	Past 2 weeks / No Ibyumweru 2 bishize / Oya	Past 2 weeks / No Ibyumweru 2 bishize / Oya	Past 2 weeks / No Ibyumweru 2 bishize / Oya	No/Oya	Past 2 weeks / No Ibyumweru 2 bishize / Oya	Past 2 weeks / No Ibyumweru 2 bishize / Oya	Past 2 weeks / No Ibyumweru 2 bishize / Oya	Past Episode	2	Past episode/No / Igihe cyashize/Oya	Past episode/No / Igihe cyashize/Oya	Past episode/No / Igihe cyashize/Oya	Past episode/No / Igihe cyashize/Oya	Past episode/No / Igihe cyashize/Oya	No/ Oya	Past episode/No / Igihe cyashize/Oya	Past episode/No / Igihe cyashize/Oya	Past episode/No / Igihe cyashize/Oya	Past episode/No / Igihe cyashize/Oya	Past	1	No / Oya
10	0. I have both parents / Mfite ababyeyi bombi	No/ Oya	1. Yes	2 = Sometimes (three to ten times in the past four weeks)	1= Yes	2 = Sometimes (three to ten times in the past four weeks)	1=Yes	2 = Sometimes (three to ten times in the past four weeks)	1=Yes	2 = Sometimes (three to ten times in the past four weeks)	1=Yes	2 = Sometimes (three to ten times in the past four weeks)	1=Yes	2 = Sometimes (three to ten times in the past four weeks)	1=Yes	2 = Sometimes (three to ten times in the past four weeks)	1=Yes	2 = Sometimes (three to ten times in the past four weeks)	1=Yes	2 = Sometimes (three to ten times in the past four weeks)	No / Oya				No / Oya																						Past	0	No / Oya
10	2. No father / Ntagira se	No/ Oya	0. No		0= No		0 = No		0 = No		0 = No		0 = No		0 = No		0 = No		0 = No		No / Oya				No / Oya																						Past	0	No / Oya
10	0. I have both parents / Mfite ababyeyi bombi	No/ Oya	1. Yes	2 = Sometimes (three to ten times in the past four weeks)	1= Yes	2 = Sometimes (three to ten times in the past four weeks)	1=Yes	2 = Sometimes (three to ten times in the past four weeks)	1=Yes	2 = Sometimes (three to ten times in the past four weeks)	1=Yes	2 = Sometimes (three to ten times in the past four weeks)	1=Yes	2 = Sometimes (three to ten times in the past four weeks)	1=Yes	2 = Sometimes (three to ten times in the past four weeks)	1=Yes	2 = Sometimes (three to ten times in the past four weeks)	1=Yes	2 = Sometimes (three to ten times in the past four weeks)	No / Oya				No / Oya																						Past	0	No / Oya
10	0. I have both parents / Mfite ababyeyi bombi	No/ Oya	0. No		0= No		0 = No		0 = No		1=Yes	2 = Sometimes (three to ten times in the past four weeks)	1=Yes	2 = Sometimes (three to ten times in the past four weeks)	1=Yes	2 = Sometimes (three to ten times in the past four weeks)	1=Yes	2 = Sometimes (three to ten times in the past four weeks)	1=Yes	2 = Sometimes (three to ten times in the past four weeks)	No / Oya				No / Oya																						Past	0	No / Oya
10	0. I have both parents / Mfite ababyeyi bombi	No/ Oya	1. Yes	3 = Often (more than ten times in the past four weeks)	1= Yes	3 = Often (more than ten times in the past four weeks)	1=Yes	3 = Often (more than ten times in the past four weeks)	1=Yes	3 = Often (more than ten times in the past four weeks)	1=Yes	3 = Often (more than ten times in the past four weeks)	1=Yes	3 = Often (more than ten times in the past four weeks)	1=Yes	3 = Often (more than ten times in the past four weeks)	1=Yes	2 = Sometimes (three to ten times in the past four weeks)	1=Yes	2 = Sometimes (three to ten times in the past four weeks)	No / Oya				No / Oya																						Past	0	No / Oya
10	0. I have both parents / Mfite ababyeyi bombi	No/ Oya	1. Yes	2 = Sometimes (three to ten times in the past four weeks)	1= Yes	2 = Sometimes (three to ten times in the past four weeks)	1=Yes	2 = Sometimes (three to ten times in the past four weeks)	1=Yes	2 = Sometimes (three to ten times in the past four weeks)	1=Yes	2 = Sometimes (three to ten times in the past four weeks)	1=Yes	2 = Sometimes (three to ten times in the past four weeks)	1=Yes	2 = Sometimes (three to ten times in the past four weeks)	1=Yes	2 = Sometimes (three to ten times in the past four weeks)	1=Yes	2 = Sometimes (three to ten times in the past four weeks)	Yes / Yego	Yes / Yego	Yes / Yego	Yes / Yego	Yes / Yego	Past 2 weeks / yes Ibyumweru 2 bishize / yego	Past 2 weeks / yes Ibyumweru 2 bishize / yego	Past 2 weeks / yes Ibyumweru 2 bishize / yego	Past 2 weeks / yes Ibyumweru 2 bishize / yego	Past 2 weeks / No Ibyumweru 2 bishize / Oya	No/Oya	Past 2 weeks / No Ibyumweru 2 bishize / Oya	Past 2 weeks / No Ibyumweru 2 bishize / Oya	Past 2 weeks / No Ibyumweru 2 bishize / Oya	Past Episode	2	Past episode/No / Igihe cyashize/Oya	Past episode/No / Igihe cyashize/Oya	Past episode/Yes / Igihe cyashize/ Yego	Past episode/Yes / Igihe cyashize/ Yego	Past episode/No / Igihe cyashize/Oya	No/ Oya	Past episode/No / Igihe cyashize/Oya	Past episode/No / Igihe cyashize/Oya	Past episode/No / Igihe cyashize/Oya	Past episode/No / Igihe cyashize/Oya	Past	0	No / Oya
9	2. No father / Ntagira se	No/ Oya	1. Yes	3 = Often (more than ten times in the past four weeks)	1= Yes	3 = Often (more than ten times in the past four weeks)	1=Yes	3 = Often (more than ten times in the past four weeks)	1=Yes	3 = Often (more than ten times in the past four weeks)	1=Yes	3 = Often (more than ten times in the past four weeks)	1=Yes	3 = Often (more than ten times in the past four weeks)	1=Yes	3 = Often (more than ten times in the past four weeks)	1=Yes	3 = Often (more than ten times in the past four weeks)	1=Yes	3 = Often (more than ten times in the past four weeks)	No / Oya				No / Oya																						Past	0	No / Oya
15	0. I have both parents / Mfite ababyeyi bombi	No/ Oya	1. Yes	2 = Sometimes (three to ten times in the past four weeks)	1= Yes	3 = Often (more than ten times in the past four weeks)	1=Yes	3 = Often (more than ten times in the past four weeks)	1=Yes	3 = Often (more than ten times in the past four weeks)	1=Yes	3 = Often (more than ten times in the past four weeks)	1=Yes	3 = Often (more than ten times in the past four weeks)	1=Yes	3 = Often (more than ten times in the past four weeks)	1=Yes	3 = Often (more than ten times in the past four weeks)	1=Yes	3 = Often (more than ten times in the past four weeks)	No / Oya				No / Oya																						Past	0	No / Oya
13	0. I have both parents / Mfite ababyeyi bombi	No/ Oya	1. Yes	3 = Often (more than ten times in the past four weeks)	1= Yes	2 = Sometimes (three to ten times in the past four weeks)	1=Yes	2 = Sometimes (three to ten times in the past four weeks)	1=Yes	2 = Sometimes (three to ten times in the past four weeks)	1=Yes	2 = Sometimes (three to ten times in the past four weeks)	1=Yes	2 = Sometimes (three to ten times in the past four weeks)	1=Yes	2 = Sometimes (three to ten times in the past four weeks)	1=Yes	2 = Sometimes (three to ten times in the past four weeks)	1=Yes	2 = Sometimes (three to ten times in the past four weeks)	Yes / Yego	Yes / Yego	Yes / Yego	Yes / Yego	Yes / Yego	Past 2 weeks / yes Ibyumweru 2 bishize / yego	Past 2 weeks / yes Ibyumweru 2 bishize / yego	Past 2 weeks / yes Ibyumweru 2 bishize / yego	Past 2 weeks / yes Ibyumweru 2 bishize / yego	Past 2 weeks / No Ibyumweru 2 bishize / Oya	Yes/Yego	Past 2 weeks / yes Ibyumweru 2 bishize / yego	Past 2 weeks / yes Ibyumweru 2 bishize / yego	Past 2 weeks / yes Ibyumweru 2 bishize / yego	Past Episode	2	Past episode/No / Igihe cyashize/Oya	Past episode/No / Igihe cyashize/Oya	Past episode/No / Igihe cyashize/Oya	Past episode/No / Igihe cyashize/Oya	Past episode/No / Igihe cyashize/Oya	No/ Oya	Past episode/No / Igihe cyashize/Oya	Past episode/No / Igihe cyashize/Oya	Past episode/No / Igihe cyashize/Oya	Past episode/No / Igihe cyashize/Oya	Past	1	No / Oya
13	0. I have both parents / Mfite ababyeyi bombi	No/ Oya	0. No		1= Yes	2 = Sometimes (three to ten times in the past four weeks)	1=Yes	2 = Sometimes (three to ten times in the past four weeks)	1=Yes	3 = Often (more than ten times in the past four weeks)	1=Yes	2 = Sometimes (three to ten times in the past four weeks)	1=Yes	2 = Sometimes (three to ten times in the past four weeks)	1=Yes	2 = Sometimes (three to ten times in the past four weeks)	1=Yes	2 = Sometimes (three to ten times in the past four weeks)	1=Yes	2 = Sometimes (three to ten times in the past four weeks)	No / Oya				No / Oya																						Past	1	No / Oya
14	0. I have both parents / Mfite ababyeyi bombi	No/ Oya	1. Yes	2 = Sometimes (three to ten times in the past four weeks)	1= Yes	2 = Sometimes (three to ten times in the past four weeks)	1=Yes	2 = Sometimes (three to ten times in the past four weeks)	1=Yes	2 = Sometimes (three to ten times in the past four weeks)	1=Yes	2 = Sometimes (three to ten times in the past four weeks)	1=Yes	2 = Sometimes (three to ten times in the past four weeks)	1=Yes	2 = Sometimes (three to ten times in the past four weeks)	1=Yes	2 = Sometimes (three to ten times in the past four weeks)	1=Yes	2 = Sometimes (three to ten times in the past four weeks)	No / Oya				No / Oya																						Past	1	No / Oya
11	0. I have both parents / Mfite ababyeyi bombi	No/ Oya	1. Yes	2 = Sometimes (three to ten times in the past four weeks)	1= Yes	2 = Sometimes (three to ten times in the past four weeks)	1=Yes	2 = Sometimes (three to ten times in the past four weeks)	1=Yes	2 = Sometimes (three to ten times in the past four weeks)	1=Yes	2 = Sometimes (three to ten times in the past four weeks)	1=Yes	2 = Sometimes (three to ten times in the past four weeks)	1=Yes	2 = Sometimes (three to ten times in the past four weeks)	1=Yes	2 = Sometimes (three to ten times in the past four weeks)	1=Yes	2 = Sometimes (three to ten times in the past four weeks)	No / Oya				No / Oya																						Past	0	No / Oya
14	0. I have both parents / Mfite ababyeyi bombi	No/ Oya	1. Yes	2 = Sometimes (three to ten times in the past four weeks)	1= Yes	2 = Sometimes (three to ten times in the past four weeks)	1=Yes	2 = Sometimes (three to ten times in the past four weeks)	1=Yes	2 = Sometimes (three to ten times in the past four weeks)	1=Yes	2 = Sometimes (three to ten times in the past four weeks)	1=Yes	2 = Sometimes (three to ten times in the past four weeks)	1=Yes	2 = Sometimes (three to ten times in the past four weeks)	1=Yes	2 = Sometimes (three to ten times in the past four weeks)	1=Yes	2 = Sometimes (three to ten times in the past four weeks)	No / Oya				No / Oya																						Past	1	No / Oya
10	2. No father / Ntagira se	No/ Oya	1. Yes	2 = Sometimes (three to ten times in the past four weeks)	1= Yes	2 = Sometimes (three to ten times in the past four weeks)	1=Yes	2 = Sometimes (three to ten times in the past four weeks)	1=Yes	2 = Sometimes (three to ten times in the past four weeks)	1=Yes	2 = Sometimes (three to ten times in the past four weeks)	1=Yes	2 = Sometimes (three to ten times in the past four weeks)	1=Yes	2 = Sometimes (three to ten times in the past four weeks)	1=Yes	2 = Sometimes (three to ten times in the past four weeks)	1=Yes	2 = Sometimes (three to ten times in the past four weeks)	No / Oya				No / Oya																						Past	0	No / Oya
14	2. No father / Ntagira se	No/ Oya	1. Yes	2 = Sometimes (three to ten times in the past four weeks)	1= Yes	2 = Sometimes (three to ten times in the past four weeks)	1=Yes	2 = Sometimes (three to ten times in the past four weeks)	1=Yes	2 = Sometimes (three to ten times in the past four weeks)	1=Yes	2 = Sometimes (three to ten times in the past four weeks)	1=Yes	2 = Sometimes (three to ten times in the past four weeks)	1=Yes	2 = Sometimes (three to ten times in the past four weeks)	1=Yes	2 = Sometimes (three to ten times in the past four weeks)	1=Yes	2 = Sometimes (three to ten times in the past four weeks)	No / Oya				No / Oya																						Past	0	No / Oya
12	0. I have both parents / Mfite ababyeyi bombi	No/ Oya	1. Yes	2 = Sometimes (three to ten times in the past four weeks)	1= Yes	2 = Sometimes (three to ten times in the past four weeks)	1=Yes	2 = Sometimes (three to ten times in the past four weeks)	1=Yes	2 = Sometimes (three to ten times in the past four weeks)	1=Yes	2 = Sometimes (three to ten times in the past four weeks)	1=Yes	2 = Sometimes (three to ten times in the past four weeks)	1=Yes	2 = Sometimes (three to ten times in the past four weeks)	1=Yes	2 = Sometimes (three to ten times in the past four weeks)	1=Yes	2 = Sometimes (three to ten times in the past four weeks)	No / Oya				No / Oya																						Past	0	No / Oya
13	0. I have both parents / Mfite ababyeyi bombi	No/ Oya	1. Yes	2 = Sometimes (three to ten times in the past four weeks)	1= Yes	2 = Sometimes (three to ten times in the past four weeks)	1=Yes	2 = Sometimes (three to ten times in the past four weeks)	1=Yes	2 = Sometimes (three to ten times in the past four weeks)	1=Yes	2 = Sometimes (three to ten times in the past four weeks)	1=Yes	2 = Sometimes (three to ten times in the past four weeks)	1=Yes	2 = Sometimes (three to ten times in the past four weeks)	1=Yes	2 = Sometimes (three to ten times in the past four weeks)	1=Yes	2 = Sometimes (three to ten times in the past four weeks)	No / Oya				No / Oya																						Past	0	No / Oya
12	2. No father / Ntagira se	No/ Oya	1. Yes	2 = Sometimes (three to ten times in the past four weeks)	1= Yes	2 = Sometimes (three to ten times in the past four weeks)	1=Yes	2 = Sometimes (three to ten times in the past four weeks)	1=Yes	2 = Sometimes (three to ten times in the past four weeks)	1=Yes	2 = Sometimes (three to ten times in the past four weeks)	1=Yes	2 = Sometimes (three to ten times in the past four weeks)	1=Yes	2 = Sometimes (three to ten times in the past four weeks)	1=Yes	2 = Sometimes (three to ten times in the past four weeks)	1=Yes	2 = Sometimes (three to ten times in the past four weeks)	Yes / Yego	No / Oya	Yes / Yego	No / Oya	No / Oya	Past 2 weeks / No Ibyumweru 2 bishize / Oya	Past 2 weeks / yes Ibyumweru 2 bishize / yego	Past 2 weeks / yes Ibyumweru 2 bishize / yego	Past 2 weeks / No Ibyumweru 2 bishize / Oya	Past 2 weeks / No Ibyumweru 2 bishize / Oya	No/Oya	Past 2 weeks / yes Ibyumweru 2 bishize / yego	Past 2 weeks / yes Ibyumweru 2 bishize / yego	Past 2 weeks / yes Ibyumweru 2 bishize / yego	Past Episode	2	Past episode/Yes / Igihe cyashize/ Yego	Past episode/No / Igihe cyashize/Oya	Past episode/No / Igihe cyashize/Oya	Past episode/Yes / Igihe cyashize/ Yego	Past episode/Yes / Igihe cyashize/ Yego	No/ Oya	Past episode/Yes / Igihe cyashize/ Yego	Past episode/No / Igihe cyashize/Oya	Past episode/No / Igihe cyashize/Oya	Past episode/Yes / Igihe cyashize/ Yego	Past	3	No / Oya
12	0. I have both parents / Mfite ababyeyi bombi	No/ Oya	1. Yes	2 = Sometimes (three to ten times in the past four weeks)	1= Yes	2 = Sometimes (three to ten times in the past four weeks)	1=Yes	2 = Sometimes (three to ten times in the past four weeks)	1=Yes	2 = Sometimes (three to ten times in the past four weeks)	1=Yes	2 = Sometimes (three to ten times in the past four weeks)	1=Yes	2 = Sometimes (three to ten times in the past four weeks)	1=Yes	2 = Sometimes (three to ten times in the past four weeks)	1=Yes	2 = Sometimes (three to ten times in the past four weeks)	1=Yes	2 = Sometimes (three to ten times in the past four weeks)	No / Oya				No / Oya																						Past	0	No / Oya
13	0. I have both parents / Mfite ababyeyi bombi	No/ Oya	1. Yes	3 = Often (more than ten times in the past four weeks)	1= Yes	1 = Rarely (once or twice in the past four weeks)	1=Yes	1 = Rarely (once or twice in the past four weeks)	0 = No		0 = No		0 = No		1=Yes	3 = Often (more than ten times in the past four weeks)	0 = No		0 = No		Yes / Yego	No / Oya	No / Oya	No / Oya	Yes / Yego	Past 2 weeks / No Ibyumweru 2 bishize / Oya	Past 2 weeks / No Ibyumweru 2 bishize / Oya	Past 2 weeks / No Ibyumweru 2 bishize / Oya	Past 2 weeks / yes Ibyumweru 2 bishize / yego	Past 2 weeks / No Ibyumweru 2 bishize / Oya	Yes/Yego	Past 2 weeks / No Ibyumweru 2 bishize / Oya	Past 2 weeks / No Ibyumweru 2 bishize / Oya	Past 2 weeks / No Ibyumweru 2 bishize / Oya	Past Episode	0	Past episode/Yes / Igihe cyashize/ Yego	Past episode/No / Igihe cyashize/Oya	Past episode/Yes / Igihe cyashize/ Yego	Past episode/No / Igihe cyashize/Oya	Past episode/No / Igihe cyashize/Oya	Yes/ Yego	Past episode/No / Igihe cyashize/Oya	Past episode/No / Igihe cyashize/Oya	Past episode/No / Igihe cyashize/Oya	Past episode/No / Igihe cyashize/Oya	Past	0	No / Oya
11	0. I have both parents / Mfite ababyeyi bombi	Yes/ Yego	0. No		0= No		0 = No		1=Yes	1 = Rarely (once or twice in the past four weeks)	0 = No		0 = No		0 = No		0 = No		0 = No		No / Oya				No / Oya																						Current	0	No / Oya
9	0. I have both parents / Mfite ababyeyi bombi	No/ Oya	0. No		0= No		1=Yes	1 = Rarely (once or twice in the past four weeks)	1=Yes	2 = Sometimes (three to ten times in the past four weeks)	1=Yes	1 = Rarely (once or twice in the past four weeks)	1=Yes	1 = Rarely (once or twice in the past four weeks)	1=Yes	1 = Rarely (once or twice in the past four weeks)	1=Yes	2 = Sometimes (three to ten times in the past four weeks)	1=Yes	2 = Sometimes (three to ten times in the past four weeks)	No / Oya				No / Oya																						Past	0	No / Oya
8	0. I have both parents / Mfite ababyeyi bombi	No/ Oya	0. No		0= No		0 = No		0 = No		0 = No		0 = No		0 = No		0 = No		0 = No		No / Oya				No / Oya																						Past	0	No / Oya
14	2. No father / Ntagira se	No/ Oya	1. Yes	2 = Sometimes (three to ten times in the past four weeks)	0= No		1=Yes	3 = Often (more than ten times in the past four weeks)	0 = No		0 = No		0 = No		1=Yes	2 = Sometimes (three to ten times in the past four weeks)	1=Yes	2 = Sometimes (three to ten times in the past four weeks)	1=Yes	2 = Sometimes (three to ten times in the past four weeks)	No / Oya				No / Oya																						Past	0	No / Oya
13	0. I have both parents / Mfite ababyeyi bombi	No/ Oya	1. Yes	2 = Sometimes (three to ten times in the past four weeks)	0= No		0 = No		0 = No		1=Yes	2 = Sometimes (three to ten times in the past four weeks)	1=Yes	2 = Sometimes (three to ten times in the past four weeks)	1=Yes	2 = Sometimes (three to ten times in the past four weeks)	0 = No		1=Yes	2 = Sometimes (three to ten times in the past four weeks)	No / Oya				No / Oya																						Past	0	No / Oya
16	0. I have both parents / Mfite ababyeyi bombi	No/ Oya	1. Yes	3 = Often (more than ten times in the past four weeks)	1= Yes	2 = Sometimes (three to ten times in the past four weeks)	1=Yes	2 = Sometimes (three to ten times in the past four weeks)	0 = No		1=Yes	2 = Sometimes (three to ten times in the past four weeks)	1=Yes	2 = Sometimes (three to ten times in the past four weeks)	1=Yes	2 = Sometimes (three to ten times in the past four weeks)	1=Yes	2 = Sometimes (three to ten times in the past four weeks)	1=Yes	2 = Sometimes (three to ten times in the past four weeks)	Yes / Yego	Yes / Yego	Yes / Yego	Yes / Yego	Yes / Yego	Past 2 weeks / yes Ibyumweru 2 bishize / yego	Past 2 weeks / yes Ibyumweru 2 bishize / yego	Past 2 weeks / yes Ibyumweru 2 bishize / yego	Past 2 weeks / yes Ibyumweru 2 bishize / yego	Past 2 weeks / yes Ibyumweru 2 bishize / yego	Yes/Yego	Past 2 weeks / yes Ibyumweru 2 bishize / yego	Past 2 weeks / yes Ibyumweru 2 bishize / yego	Past 2 weeks / yes Ibyumweru 2 bishize / yego	Recurrent Episode	4	Past episode/Yes / Igihe cyashize/ Yego	Past episode/Yes / Igihe cyashize/ Yego	Past episode/Yes / Igihe cyashize/ Yego	Past episode/Yes / Igihe cyashize/ Yego	Past episode/Yes / Igihe cyashize/ Yego	Yes/ Yego	Past episode/Yes / Igihe cyashize/ Yego	Past episode/Yes / Igihe cyashize/ Yego	Past episode/Yes / Igihe cyashize/ Yego	Past episode/No / Igihe cyashize/Oya	Current	4	Yes / Yego
13	2. No father / Ntagira se	No/ Oya	1. Yes	2 = Sometimes (three to ten times in the past four weeks)	1= Yes	1 = Rarely (once or twice in the past four weeks)	0 = No		0 = No		1=Yes	1 = Rarely (once or twice in the past four weeks)	1=Yes	2 = Sometimes (three to ten times in the past four weeks)	1=Yes	2 = Sometimes (three to ten times in the past four weeks)	1=Yes	2 = Sometimes (three to ten times in the past four weeks)	1=Yes	2 = Sometimes (three to ten times in the past four weeks)	Yes / Yego	Yes / Yego	Yes / Yego	Yes / Yego	Yes / Yego	Past 2 weeks / yes Ibyumweru 2 bishize / yego	Past 2 weeks / yes Ibyumweru 2 bishize / yego	Past 2 weeks / yes Ibyumweru 2 bishize / yego	Past 2 weeks / yes Ibyumweru 2 bishize / yego	Past 2 weeks / yes Ibyumweru 2 bishize / yego	Yes/Yego	Past 2 weeks / yes Ibyumweru 2 bishize / yego	Past 2 weeks / No Ibyumweru 2 bishize / Oya	Past 2 weeks / No Ibyumweru 2 bishize / Oya	Past Episode	0	Past episode/Yes / Igihe cyashize/ Yego	Past episode/Yes / Igihe cyashize/ Yego	Past episode/Yes / Igihe cyashize/ Yego	Past episode/Yes / Igihe cyashize/ Yego	Past episode/Yes / Igihe cyashize/ Yego	Yes/ Yego	Past episode/Yes / Igihe cyashize/ Yego	Past episode/No / Igihe cyashize/Oya	Past episode/No / Igihe cyashize/Oya	Past episode/Yes / Igihe cyashize/ Yego	Past	0	No / Oya
9	0. I have both parents / Mfite ababyeyi bombi	No/ Oya	1. Yes	2 = Sometimes (three to ten times in the past four weeks)	0= No		1=Yes	2 = Sometimes (three to ten times in the past four weeks)	1=Yes	2 = Sometimes (three to ten times in the past four weeks)	1=Yes	3 = Often (more than ten times in the past four weeks)	1=Yes	3 = Often (more than ten times in the past four weeks)	1=Yes	1 = Rarely (once or twice in the past four weeks)	1=Yes	1 = Rarely (once or twice in the past four weeks)	1=Yes	1 = Rarely (once or twice in the past four weeks)	No / Oya				No / Oya																						Past	3	No / Oya
12	2. No father / Ntagira se	No/ Oya	0. No		1= Yes	3 = Often (more than ten times in the past four weeks)	1=Yes	3 = Often (more than ten times in the past four weeks)	1=Yes	2 = Sometimes (three to ten times in the past four weeks)	0 = No		0 = No		0 = No		0 = No		1=Yes	2 = Sometimes (three to ten times in the past four weeks)	Yes / Yego	No / Oya	No / Oya	No / Oya	No / Oya	Past 2 weeks / No Ibyumweru 2 bishize / Oya	Past 2 weeks / No Ibyumweru 2 bishize / Oya	Past 2 weeks / No Ibyumweru 2 bishize / Oya	Past 2 weeks / No Ibyumweru 2 bishize / Oya	Past 2 weeks / No Ibyumweru 2 bishize / Oya	No/Oya	Past 2 weeks / No Ibyumweru 2 bishize / Oya	Past 2 weeks / No Ibyumweru 2 bishize / Oya	Past 2 weeks / No Ibyumweru 2 bishize / Oya	Past Episode	0	Past episode/No / Igihe cyashize/Oya	Past episode/No / Igihe cyashize/Oya	Past episode/No / Igihe cyashize/Oya	Past episode/No / Igihe cyashize/Oya	Past episode/No / Igihe cyashize/Oya	No/ Oya	Past episode/No / Igihe cyashize/Oya	Past episode/No / Igihe cyashize/Oya	Past episode/No / Igihe cyashize/Oya	Past episode/No / Igihe cyashize/Oya	Past	0	No / Oya
10	0. I have both parents / Mfite ababyeyi bombi	No/ Oya	0. No		0= No		0 = No		1=Yes	3 = Often (more than ten times in the past four weeks)	0 = No		0 = No		0 = No		0 = No		0 = No		No / Oya				No / Oya																						Past	0	No / Oya
11	0. I have both parents / Mfite ababyeyi bombi	No/ Oya	0. No		0= No		0 = No		0 = No		1=Yes	1 = Rarely (once or twice in the past four weeks)	1=Yes	1 = Rarely (once or twice in the past four weeks)	1=Yes	2 = Sometimes (three to ten times in the past four weeks)	0 = No		0 = No		No / Oya				No / Oya																						Past	0	No / Oya
12	0. I have both parents / Mfite ababyeyi bombi	No/ Oya	0. No		0= No		0 = No		0 = No		0 = No		0 = No		0 = No		0 = No		0 = No		No / Oya				No / Oya																						Past	0	No / Oya
13	0. I have both parents / Mfite ababyeyi bombi	No/ Oya	1. Yes	1 = Rarely (once or twice in the past four weeks)	1= Yes	1 = Rarely (once or twice in the past four weeks)	1=Yes	1 = Rarely (once or twice in the past four weeks)	1=Yes	1 = Rarely (once or twice in the past four weeks)	1=Yes	1 = Rarely (once or twice in the past four weeks)	1=Yes	2 = Sometimes (three to ten times in the past four weeks)	1=Yes	2 = Sometimes (three to ten times in the past four weeks)	1=Yes	1 = Rarely (once or twice in the past four weeks)	1=Yes	2 = Sometimes (three to ten times in the past four weeks)	No / Oya				No / Oya																						Past	0	No / Oya
14	0. I have both parents / Mfite ababyeyi bombi	No/ Oya	1. Yes	1 = Rarely (once or twice in the past four weeks)	1= Yes	1 = Rarely (once or twice in the past four weeks)	1=Yes	1 = Rarely (once or twice in the past four weeks)	1=Yes	1 = Rarely (once or twice in the past four weeks)	1=Yes	1 = Rarely (once or twice in the past four weeks)	1=Yes	1 = Rarely (once or twice in the past four weeks)	1=Yes	1 = Rarely (once or twice in the past four weeks)	1=Yes	1 = Rarely (once or twice in the past four weeks)	1=Yes	1 = Rarely (once or twice in the past four weeks)	No / Oya				No / Oya																						Past	0	No / Oya
12	0. I have both parents / Mfite ababyeyi bombi	No/ Oya	1. Yes	2 = Sometimes (three to ten times in the past four weeks)	1= Yes	2 = Sometimes (three to ten times in the past four weeks)	1=Yes	2 = Sometimes (three to ten times in the past four weeks)	1=Yes	2 = Sometimes (three to ten times in the past four weeks)	1=Yes	1 = Rarely (once or twice in the past four weeks)	1=Yes	1 = Rarely (once or twice in the past four weeks)	1=Yes	1 = Rarely (once or twice in the past four weeks)	1=Yes	1 = Rarely (once or twice in the past four weeks)	1=Yes	1 = Rarely (once or twice in the past four weeks)	No / Oya				No / Oya																						Recurrent	0	No / Oya
13	0. I have both parents / Mfite ababyeyi bombi	No/ Oya	1. Yes	1 = Rarely (once or twice in the past four weeks)	1= Yes	1 = Rarely (once or twice in the past four weeks)	1=Yes	1 = Rarely (once or twice in the past four weeks)	1=Yes	1 = Rarely (once or twice in the past four weeks)	1=Yes	1 = Rarely (once or twice in the past four weeks)	1=Yes	1 = Rarely (once or twice in the past four weeks)	1=Yes	1 = Rarely (once or twice in the past four weeks)	1=Yes	1 = Rarely (once or twice in the past four weeks)	0 = No		No / Oya				No / Oya																						Past	0	No / Oya
15	0. I have both parents / Mfite ababyeyi bombi	No/ Oya	0. No		0= No		0 = No		0 = No		0 = No		0 = No		0 = No		0 = No		0 = No		No / Oya				No / Oya																						Past	0	No / Oya
14	0. I have both parents / Mfite ababyeyi bombi	No/ Oya	0. No		0= No		0 = No		0 = No		0 = No		0 = No		0 = No		0 = No		0 = No		No / Oya				No / Oya																						Past	0	No / Oya
14	0. I have both parents / Mfite ababyeyi bombi	Yes/ Yego	1. Yes	2 = Sometimes (three to ten times in the past four weeks)	1= Yes	2 = Sometimes (three to ten times in the past four weeks)	1=Yes	2 = Sometimes (three to ten times in the past four weeks)	1=Yes	2 = Sometimes (three to ten times in the past four weeks)	1=Yes	2 = Sometimes (three to ten times in the past four weeks)	1=Yes	3 = Often (more than ten times in the past four weeks)	1=Yes	2 = Sometimes (three to ten times in the past four weeks)	1=Yes	2 = Sometimes (three to ten times in the past four weeks)	1=Yes	2 = Sometimes (three to ten times in the past four weeks)	No / Oya				No / Oya																						Past	0	No / Oya
16	3. No mother nor father / Ntagira se na nyina	No/ Oya	0. No		0= No		0 = No		0 = No		0 = No		0 = No		0 = No		0 = No		0 = No		No / Oya				No / Oya																						Past	0	No / Oya
11	0. I have both parents / Mfite ababyeyi bombi	No/ Oya	0. No		1= Yes	1 = Rarely (once or twice in the past four weeks)	1=Yes	1 = Rarely (once or twice in the past four weeks)	1=Yes	1 = Rarely (once or twice in the past four weeks)	1=Yes	1 = Rarely (once or twice in the past four weeks)	1=Yes	1 = Rarely (once or twice in the past four weeks)	1=Yes	1 = Rarely (once or twice in the past four weeks)	0 = No		0 = No		No / Oya				No / Oya																						Past	0	No / Oya
15	0. I have both parents / Mfite ababyeyi bombi	No/ Oya	0. No		0= No		0 = No		0 = No		0 = No		0 = No		0 = No		0 = No		0 = No		No / Oya				No / Oya																						Past	0	No / Oya
15	2. No father / Ntagira se	No/ Oya	1. Yes	1 = Rarely (once or twice in the past four weeks)	1= Yes	2 = Sometimes (three to ten times in the past four weeks)	1=Yes	2 = Sometimes (three to ten times in the past four weeks)	1=Yes	2 = Sometimes (three to ten times in the past four weeks)	1=Yes	1 = Rarely (once or twice in the past four weeks)	1=Yes	1 = Rarely (once or twice in the past four weeks)	1=Yes	1 = Rarely (once or twice in the past four weeks)	1=Yes	2 = Sometimes (three to ten times in the past four weeks)	1=Yes	1 = Rarely (once or twice in the past four weeks)	No / Oya				No / Oya																						Past	0	No / Oya
12	0. I have both parents / Mfite ababyeyi bombi	No/ Oya	1. Yes	3 = Often (more than ten times in the past four weeks)	1= Yes	2 = Sometimes (three to ten times in the past four weeks)	1=Yes	2 = Sometimes (three to ten times in the past four weeks)	1=Yes	3 = Often (more than ten times in the past four weeks)	1=Yes	2 = Sometimes (three to ten times in the past four weeks)	1=Yes	1 = Rarely (once or twice in the past four weeks)	1=Yes	1 = Rarely (once or twice in the past four weeks)	1=Yes	2 = Sometimes (three to ten times in the past four weeks)	0 = No		No / Oya				No / Oya																						Past	0	No / Oya
14	2. No father / Ntagira se	No/ Oya	1. Yes	2 = Sometimes (three to ten times in the past four weeks)	1= Yes	2 = Sometimes (three to ten times in the past four weeks)	1=Yes	2 = Sometimes (three to ten times in the past four weeks)	1=Yes	2 = Sometimes (three to ten times in the past four weeks)	1=Yes	2 = Sometimes (three to ten times in the past four weeks)	1=Yes	2 = Sometimes (three to ten times in the past four weeks)	1=Yes	2 = Sometimes (three to ten times in the past four weeks)	1=Yes	2 = Sometimes (three to ten times in the past four weeks)	1=Yes	2 = Sometimes (three to ten times in the past four weeks)	Yes / Yego	Yes / Yego	Yes / Yego	Yes / Yego	Yes / Yego	Past 2 weeks / yes Ibyumweru 2 bishize / yego	Past 2 weeks / yes Ibyumweru 2 bishize / yego	Past 2 weeks / yes Ibyumweru 2 bishize / yego	Past 2 weeks / yes Ibyumweru 2 bishize / yego	Past 2 weeks / No Ibyumweru 2 bishize / Oya	No/Oya	Past 2 weeks / yes Ibyumweru 2 bishize / yego	Past 2 weeks / No Ibyumweru 2 bishize / Oya	Past 2 weeks / No Ibyumweru 2 bishize / Oya	Past Episode	1	Past episode/Yes / Igihe cyashize/ Yego	Past episode/Yes / Igihe cyashize/ Yego	Past episode/Yes / Igihe cyashize/ Yego	Past episode/Yes / Igihe cyashize/ Yego	Past episode/Yes / Igihe cyashize/ Yego	Yes/ Yego	Past episode/Yes / Igihe cyashize/ Yego	Past episode/Yes / Igihe cyashize/ Yego	Past episode/Yes / Igihe cyashize/ Yego	Past episode/Yes / Igihe cyashize/ Yego	Past	1	No / Oya
15	0. I have both parents / Mfite ababyeyi bombi	No/ Oya	1. Yes	1 = Rarely (once or twice in the past four weeks)	1= Yes	2 = Sometimes (three to ten times in the past four weeks)	1=Yes	1 = Rarely (once or twice in the past four weeks)	1=Yes	1 = Rarely (once or twice in the past four weeks)	1=Yes	1 = Rarely (once or twice in the past four weeks)	1=Yes	1 = Rarely (once or twice in the past four weeks)	1=Yes	2 = Sometimes (three to ten times in the past four weeks)	1=Yes	2 = Sometimes (three to ten times in the past four weeks)	1=Yes	1 = Rarely (once or twice in the past four weeks)	No / Oya				No / Oya																						Current	0	No / Oya
13	0. I have both parents / Mfite ababyeyi bombi	No/ Oya	1. Yes	2 = Sometimes (three to ten times in the past four weeks)	1= Yes	2 = Sometimes (three to ten times in the past four weeks)	1=Yes	2 = Sometimes (three to ten times in the past four weeks)	1=Yes	2 = Sometimes (three to ten times in the past four weeks)	1=Yes	2 = Sometimes (three to ten times in the past four weeks)	1=Yes	2 = Sometimes (three to ten times in the past four weeks)	1=Yes	2 = Sometimes (three to ten times in the past four weeks)	1=Yes	2 = Sometimes (three to ten times in the past four weeks)	1=Yes	2 = Sometimes (three to ten times in the past four weeks)	Yes / Yego	Yes / Yego	Yes / Yego	Yes / Yego	Yes / Yego	Past 2 weeks / No Ibyumweru 2 bishize / Oya	Past 2 weeks / yes Ibyumweru 2 bishize / yego	Past 2 weeks / No Ibyumweru 2 bishize / Oya	Past 2 weeks / No Ibyumweru 2 bishize / Oya	Past 2 weeks / yes Ibyumweru 2 bishize / yego	Yes/Yego	Past 2 weeks / No Ibyumweru 2 bishize / Oya	Past 2 weeks / No Ibyumweru 2 bishize / Oya	Past 2 weeks / yes Ibyumweru 2 bishize / yego	Recurrent Episode	12	Past episode/No / Igihe cyashize/Oya	Past episode/Yes / Igihe cyashize/ Yego	Past episode/Yes / Igihe cyashize/ Yego	Past episode/No / Igihe cyashize/Oya	Past episode/Yes / Igihe cyashize/ Yego	Yes/ Yego	Past episode/No / Igihe cyashize/Oya	Past episode/No / Igihe cyashize/Oya	Past episode/Yes / Igihe cyashize/ Yego	Past episode/Yes / Igihe cyashize/ Yego	Recurrent	12	No / Oya
12	0. I have both parents / Mfite ababyeyi bombi	No/ Oya	1. Yes	1 = Rarely (once or twice in the past four weeks)	1= Yes	2 = Sometimes (three to ten times in the past four weeks)	1=Yes	1 = Rarely (once or twice in the past four weeks)	1=Yes	1 = Rarely (once or twice in the past four weeks)	1=Yes	1 = Rarely (once or twice in the past four weeks)	1=Yes	2 = Sometimes (three to ten times in the past four weeks)	1=Yes	1 = Rarely (once or twice in the past four weeks)	1=Yes	1 = Rarely (once or twice in the past four weeks)	1=Yes	2 = Sometimes (three to ten times in the past four weeks)	No / Oya				No / Oya																						Past	0	No / Oya
15	2. No father / Ntagira se	No/ Oya	0. No		0= No		0 = No		0 = No		0 = No		0 = No		0 = No		0 = No		0 = No		No / Oya				No / Oya																						Past	0	No / Oya
11	0. I have both parents / Mfite ababyeyi bombi	No/ Oya	0. No		0= No		0 = No		0 = No		0 = No		0 = No		0 = No		0 = No		0 = No		No / Oya				No / Oya																						Past	0	No / Oya
11	0. I have both parents / Mfite ababyeyi bombi	No/ Oya	0. No		0= No		0 = No		0 = No		0 = No		0 = No		0 = No		0 = No		0 = No		No / Oya				No / Oya																						Past	0	No / Oya
13	0. I have both parents / Mfite ababyeyi bombi	No/ Oya	1. Yes	1 = Rarely (once or twice in the past four weeks)	1= Yes	2 = Sometimes (three to ten times in the past four weeks)	1=Yes	2 = Sometimes (three to ten times in the past four weeks)	1=Yes	2 = Sometimes (three to ten times in the past four weeks)	1=Yes	2 = Sometimes (three to ten times in the past four weeks)	1=Yes	2 = Sometimes (three to ten times in the past four weeks)	1=Yes	2 = Sometimes (three to ten times in the past four weeks)	1=Yes	2 = Sometimes (three to ten times in the past four weeks)	1=Yes	2 = Sometimes (three to ten times in the past four weeks)	No / Oya				No / Oya																						Past	0	No / Oya
14	0. I have both parents / Mfite ababyeyi bombi	No/ Oya	1. Yes	1 = Rarely (once or twice in the past four weeks)	1= Yes	3 = Often (more than ten times in the past four weeks)	1=Yes	1 = Rarely (once or twice in the past four weeks)	1=Yes	3 = Often (more than ten times in the past four weeks)	1=Yes	3 = Often (more than ten times in the past four weeks)	1=Yes	1 = Rarely (once or twice in the past four weeks)	1=Yes	3 = Often (more than ten times in the past four weeks)	1=Yes	1 = Rarely (once or twice in the past four weeks)	0 = No		Yes / Yego	No / Oya	Yes / Yego	Yes / Yego	Yes / Yego	Past 2 weeks / yes Ibyumweru 2 bishize / yego	Past 2 weeks / yes Ibyumweru 2 bishize / yego	Past 2 weeks / No Ibyumweru 2 bishize / Oya	Past 2 weeks / yes Ibyumweru 2 bishize / yego	Past 2 weeks / yes Ibyumweru 2 bishize / yego	Yes/Yego	Past 2 weeks / yes Ibyumweru 2 bishize / yego	Past 2 weeks / yes Ibyumweru 2 bishize / yego	Past 2 weeks / yes Ibyumweru 2 bishize / yego	Recurrent Episode	3	Past episode/Yes / Igihe cyashize/ Yego	Past episode/Yes / Igihe cyashize/ Yego	Past episode/Yes / Igihe cyashize/ Yego	Past episode/Yes / Igihe cyashize/ Yego	Past episode/Yes / Igihe cyashize/ Yego	Yes/ Yego	Past episode/Yes / Igihe cyashize/ Yego	Past episode/Yes / Igihe cyashize/ Yego	Past episode/Yes / Igihe cyashize/ Yego	Past episode/Yes / Igihe cyashize/ Yego	Past	0	No / Oya
16	0. I have both parents / Mfite ababyeyi bombi	No/ Oya	1. Yes	1 = Rarely (once or twice in the past four weeks)	1= Yes	1 = Rarely (once or twice in the past four weeks)	1=Yes	1 = Rarely (once or twice in the past four weeks)	1=Yes	1 = Rarely (once or twice in the past four weeks)	1=Yes	1 = Rarely (once or twice in the past four weeks)	1=Yes	1 = Rarely (once or twice in the past four weeks)	1=Yes	1 = Rarely (once or twice in the past four weeks)	1=Yes	1 = Rarely (once or twice in the past four weeks)	1=Yes	1 = Rarely (once or twice in the past four weeks)	Yes / Yego	Yes / Yego	Yes / Yego	Yes / Yego	Yes / Yego	Past 2 weeks / yes Ibyumweru 2 bishize / yego	Past 2 weeks / yes Ibyumweru 2 bishize / yego	Past 2 weeks / yes Ibyumweru 2 bishize / yego	Past 2 weeks / yes Ibyumweru 2 bishize / yego	Past 2 weeks / No Ibyumweru 2 bishize / Oya	No/Oya	Past 2 weeks / yes Ibyumweru 2 bishize / yego	Past 2 weeks / yes Ibyumweru 2 bishize / yego	Past 2 weeks / yes Ibyumweru 2 bishize / yego	Current Episode	2	Past episode/Yes / Igihe cyashize/ Yego	Past episode/Yes / Igihe cyashize/ Yego	Past episode/Yes / Igihe cyashize/ Yego	Past episode/Yes / Igihe cyashize/ Yego	Past episode/Yes / Igihe cyashize/ Yego	Yes/ Yego	Past episode/Yes / Igihe cyashize/ Yego	Past episode/Yes / Igihe cyashize/ Yego	Past episode/Yes / Igihe cyashize/ Yego	Past episode/Yes / Igihe cyashize/ Yego	Current	0	No / Oya
16	0. I have both parents / Mfite ababyeyi bombi	No/ Oya	0. No		0= No		0 = No		0 = No		0 = No		0 = No		0 = No		0 = No		0 = No		No / Oya				No / Oya																						Current	0	No / Oya
15	0. I have both parents / Mfite ababyeyi bombi	No/ Oya	0. No		0= No		0 = No		0 = No		0 = No		0 = No		0 = No		0 = No		0 = No		No / Oya				No / Oya																						Past	0	No / Oya
11	0. I have both parents / Mfite ababyeyi bombi	No/ Oya	0. No		0= No		0 = No		0 = No		0 = No		0 = No		0 = No		0 = No		0 = No		No / Oya				No / Oya																						Past	0	No / Oya
14	4. Not sure / Ntabyo azi neza	No/ Oya	0. No		0= No		0 = No		0 = No		0 = No		0 = No		0 = No		0 = No		0 = No		Yes / Yego	Yes / Yego	Yes / Yego	Yes / Yego	Yes / Yego	Past 2 weeks / yes Ibyumweru 2 bishize / yego	Past 2 weeks / yes Ibyumweru 2 bishize / yego	Past 2 weeks / yes Ibyumweru 2 bishize / yego	Past 2 weeks / yes Ibyumweru 2 bishize / yego	Past 2 weeks / yes Ibyumweru 2 bishize / yego	Yes/Yego	Past 2 weeks / yes Ibyumweru 2 bishize / yego	Past 2 weeks / yes Ibyumweru 2 bishize / yego	Past 2 weeks / yes Ibyumweru 2 bishize / yego	Past Episode	1	Past episode/Yes / Igihe cyashize/ Yego	Past episode/Yes / Igihe cyashize/ Yego	Past episode/Yes / Igihe cyashize/ Yego	Past episode/Yes / Igihe cyashize/ Yego	Past episode/No / Igihe cyashize/Oya	Yes/ Yego	Past episode/Yes / Igihe cyashize/ Yego	Past episode/No / Igihe cyashize/Oya	Past episode/Yes / Igihe cyashize/ Yego	Past episode/Yes / Igihe cyashize/ Yego	Past	1	No / Oya
16	0. I have both parents / Mfite ababyeyi bombi	No/ Oya	1. Yes	3 = Often (more than ten times in the past four weeks)	1= Yes	2 = Sometimes (three to ten times in the past four weeks)	1=Yes	2 = Sometimes (three to ten times in the past four weeks)	1=Yes	1 = Rarely (once or twice in the past four weeks)	1=Yes	2 = Sometimes (three to ten times in the past four weeks)	1=Yes	2 = Sometimes (three to ten times in the past four weeks)	0 = No		1=Yes	1 = Rarely (once or twice in the past four weeks)	1=Yes	1 = Rarely (once or twice in the past four weeks)	Yes / Yego	No / Oya	Yes / Yego	Yes / Yego	Yes / Yego	Past 2 weeks / yes Ibyumweru 2 bishize / yego	Past 2 weeks / yes Ibyumweru 2 bishize / yego	Past 2 weeks / No Ibyumweru 2 bishize / Oya	Past 2 weeks / yes Ibyumweru 2 bishize / yego	Past 2 weeks / yes Ibyumweru 2 bishize / yego	Yes/Yego	Past 2 weeks / No Ibyumweru 2 bishize / Oya	Past 2 weeks / No Ibyumweru 2 bishize / Oya	Past 2 weeks / yes Ibyumweru 2 bishize / yego	Recurrent Episode	4	Past episode/Yes / Igihe cyashize/ Yego	Past episode/Yes / Igihe cyashize/ Yego	Past episode/Yes / Igihe cyashize/ Yego	Past episode/Yes / Igihe cyashize/ Yego	Past episode/Yes / Igihe cyashize/ Yego	Yes/ Yego	Past episode/No / Igihe cyashize/Oya	Past episode/No / Igihe cyashize/Oya	Past episode/No / Igihe cyashize/Oya	Past episode/No / Igihe cyashize/Oya	Recurrent	0	No / Oya
16	0. I have both parents / Mfite ababyeyi bombi	No/ Oya	0. No		0= No		0 = No		0 = No		0 = No		0 = No		0 = No		0 = No		0 = No		No / Oya				No / Oya																						Past	0	No / Oya
11	0. I have both parents / Mfite ababyeyi bombi	No/ Oya	1. Yes	1 = Rarely (once or twice in the past four weeks)	1= Yes	1 = Rarely (once or twice in the past four weeks)	1=Yes	1 = Rarely (once or twice in the past four weeks)	1=Yes	2 = Sometimes (three to ten times in the past four weeks)	1=Yes	1 = Rarely (once or twice in the past four weeks)	1=Yes	1 = Rarely (once or twice in the past four weeks)	1=Yes	1 = Rarely (once or twice in the past four weeks)	1=Yes	2 = Sometimes (three to ten times in the past four weeks)	1=Yes	2 = Sometimes (three to ten times in the past four weeks)	No / Oya				No / Oya																						Past	0	No / Oya
14	2. No father / Ntagira se	No/ Oya	0. No		0= No		0 = No		0 = No		0 = No		0 = No		0 = No		0 = No		0 = No		No / Oya				Yes / Yego																						Past	1	No / Oya
11	0. I have both parents / Mfite ababyeyi bombi	No/ Oya	1. Yes	2 = Sometimes (three to ten times in the past four weeks)	1= Yes	2 = Sometimes (three to ten times in the past four weeks)	1=Yes	1 = Rarely (once or twice in the past four weeks)	1=Yes	1 = Rarely (once or twice in the past four weeks)	1=Yes	2 = Sometimes (three to ten times in the past four weeks)	1=Yes	2 = Sometimes (three to ten times in the past four weeks)	1=Yes	2 = Sometimes (three to ten times in the past four weeks)	1=Yes	2 = Sometimes (three to ten times in the past four weeks)	1=Yes	1 = Rarely (once or twice in the past four weeks)	No / Oya				No / Oya																						Past	0	No / Oya
15	2. No father / Ntagira se	No/ Oya	1. Yes	2 = Sometimes (three to ten times in the past four weeks)	1= Yes	2 = Sometimes (three to ten times in the past four weeks)	1=Yes	2 = Sometimes (three to ten times in the past four weeks)	1=Yes	2 = Sometimes (three to ten times in the past four weeks)	1=Yes	1 = Rarely (once or twice in the past four weeks)	1=Yes	2 = Sometimes (three to ten times in the past four weeks)	1=Yes	1 = Rarely (once or twice in the past four weeks)	1=Yes	3 = Often (more than ten times in the past four weeks)	1=Yes	2 = Sometimes (three to ten times in the past four weeks)	No / Oya				No / Oya																						Past	0	No / Oya
11	0. I have both parents / Mfite ababyeyi bombi	No/ Oya	1. Yes	3 = Often (more than ten times in the past four weeks)	1= Yes	3 = Often (more than ten times in the past four weeks)	1=Yes	3 = Often (more than ten times in the past four weeks)	1=Yes	3 = Often (more than ten times in the past four weeks)	1=Yes	3 = Often (more than ten times in the past four weeks)	1=Yes	3 = Often (more than ten times in the past four weeks)	1=Yes	3 = Often (more than ten times in the past four weeks)	1=Yes	3 = Often (more than ten times in the past four weeks)	1=Yes	3 = Often (more than ten times in the past four weeks)	No / Oya				No / Oya																						Past	0	No / Oya
13	3. No mother nor father / Ntagira se na nyina	No/ Oya	0. No		0= No		1=Yes	2 = Sometimes (three to ten times in the past four weeks)	1=Yes	2 = Sometimes (three to ten times in the past four weeks)	1=Yes	2 = Sometimes (three to ten times in the past four weeks)	1=Yes	2 = Sometimes (three to ten times in the past four weeks)	1=Yes	2 = Sometimes (three to ten times in the past four weeks)	0 = No		1=Yes	1 = Rarely (once or twice in the past four weeks)	No / Oya				No / Oya																						Past	0	No / Oya
7	0. I have both parents / Mfite ababyeyi bombi	No/ Oya	1. Yes	2 = Sometimes (three to ten times in the past four weeks)	1= Yes	2 = Sometimes (three to ten times in the past four weeks)	1=Yes	2 = Sometimes (three to ten times in the past four weeks)	1=Yes	2 = Sometimes (three to ten times in the past four weeks)	1=Yes	2 = Sometimes (three to ten times in the past four weeks)	1=Yes	2 = Sometimes (three to ten times in the past four weeks)	1=Yes	2 = Sometimes (three to ten times in the past four weeks)	1=Yes	2 = Sometimes (three to ten times in the past four weeks)	1=Yes	2 = Sometimes (three to ten times in the past four weeks)	No / Oya				No / Oya																						Past	0	No / Oya
13	3. No mother nor father / Ntagira se na nyina	No/ Oya	0. No		1= Yes	1 = Rarely (once or twice in the past four weeks)	1=Yes	1 = Rarely (once or twice in the past four weeks)	1=Yes	1 = Rarely (once or twice in the past four weeks)	1=Yes	1 = Rarely (once or twice in the past four weeks)	1=Yes	1 = Rarely (once or twice in the past four weeks)	1=Yes	1 = Rarely (once or twice in the past four weeks)	1=Yes	1 = Rarely (once or twice in the past four weeks)	0 = No		No / Oya				No / Oya																						Past	0	No / Oya
12	0. I have both parents / Mfite ababyeyi bombi	No/ Oya	1. Yes	2 = Sometimes (three to ten times in the past four weeks)	1= Yes	1 = Rarely (once or twice in the past four weeks)	1=Yes	2 = Sometimes (three to ten times in the past four weeks)	1=Yes	3 = Often (more than ten times in the past four weeks)	1=Yes	2 = Sometimes (three to ten times in the past four weeks)	1=Yes	2 = Sometimes (three to ten times in the past four weeks)	1=Yes	1 = Rarely (once or twice in the past four weeks)	1=Yes	1 = Rarely (once or twice in the past four weeks)	1=Yes	1 = Rarely (once or twice in the past four weeks)	No / Oya				No / Oya																						Past	0	No / Oya
11	0. I have both parents / Mfite ababyeyi bombi	No/ Oya	1. Yes	1 = Rarely (once or twice in the past four weeks)	1= Yes	1 = Rarely (once or twice in the past four weeks)	1=Yes	1 = Rarely (once or twice in the past four weeks)	1=Yes	1 = Rarely (once or twice in the past four weeks)	1=Yes	1 = Rarely (once or twice in the past four weeks)	1=Yes	2 = Sometimes (three to ten times in the past four weeks)	1=Yes	2 = Sometimes (three to ten times in the past four weeks)	1=Yes	1 = Rarely (once or twice in the past four weeks)	1=Yes	2 = Sometimes (three to ten times in the past four weeks)	No / Oya				No / Oya																						Recurrent	0	No / Oya
16	0. I have both parents / Mfite ababyeyi bombi	No/ Oya	0. No		1= Yes	3 = Often (more than ten times in the past four weeks)	1=Yes	3 = Often (more than ten times in the past four weeks)	1=Yes	3 = Often (more than ten times in the past four weeks)	1=Yes	3 = Often (more than ten times in the past four weeks)	1=Yes	3 = Often (more than ten times in the past four weeks)	1=Yes	3 = Often (more than ten times in the past four weeks)	1=Yes	2 = Sometimes (three to ten times in the past four weeks)	1=Yes	2 = Sometimes (three to ten times in the past four weeks)	Yes / Yego	Yes / Yego	Yes / Yego	Yes / Yego	Yes / Yego	Past 2 weeks / yes Ibyumweru 2 bishize / yego	Past 2 weeks / yes Ibyumweru 2 bishize / yego	Past 2 weeks / yes Ibyumweru 2 bishize / yego	Past 2 weeks / yes Ibyumweru 2 bishize / yego	Past 2 weeks / yes Ibyumweru 2 bishize / yego	Yes/Yego	Past 2 weeks / yes Ibyumweru 2 bishize / yego	Past 2 weeks / No Ibyumweru 2 bishize / Oya	Past 2 weeks / No Ibyumweru 2 bishize / Oya	Past Episode	0	Past episode/No / Igihe cyashize/Oya	Past episode/No / Igihe cyashize/Oya	Past episode/Yes / Igihe cyashize/ Yego	Past episode/Yes / Igihe cyashize/ Yego	Past episode/Yes / Igihe cyashize/ Yego	No/ Oya	Past episode/Yes / Igihe cyashize/ Yego	Past episode/No / Igihe cyashize/Oya	Past episode/Yes / Igihe cyashize/ Yego	Past episode/Yes / Igihe cyashize/ Yego	Past	0	No / Oya
12	2. No father / Ntagira se	No/ Oya	1. Yes	2 = Sometimes (three to ten times in the past four weeks)	1= Yes	2 = Sometimes (three to ten times in the past four weeks)	1=Yes	2 = Sometimes (three to ten times in the past four weeks)	1=Yes	2 = Sometimes (three to ten times in the past four weeks)	1=Yes	2 = Sometimes (three to ten times in the past four weeks)	1=Yes	1 = Rarely (once or twice in the past four weeks)	1=Yes	2 = Sometimes (three to ten times in the past four weeks)	1=Yes	2 = Sometimes (three to ten times in the past four weeks)	1=Yes	1 = Rarely (once or twice in the past four weeks)	No / Oya				No / Oya																						Past	0	No / Oya
14	4. Not sure / Ntabyo azi neza	No/ Oya	1. Yes	1 = Rarely (once or twice in the past four weeks)	1= Yes	1 = Rarely (once or twice in the past four weeks)	1=Yes	1 = Rarely (once or twice in the past four weeks)	1=Yes	1 = Rarely (once or twice in the past four weeks)	1=Yes	1 = Rarely (once or twice in the past four weeks)	1=Yes	1 = Rarely (once or twice in the past four weeks)	1=Yes	1 = Rarely (once or twice in the past four weeks)	1=Yes	1 = Rarely (once or twice in the past four weeks)	1=Yes	1 = Rarely (once or twice in the past four weeks)	Yes / Yego	No / Oya	Yes / Yego	No / Oya	No / Oya	Past 2 weeks / yes Ibyumweru 2 bishize / yego	Past 2 weeks / No Ibyumweru 2 bishize / Oya	Past 2 weeks / yes Ibyumweru 2 bishize / yego	Past 2 weeks / yes Ibyumweru 2 bishize / yego	Past 2 weeks / yes Ibyumweru 2 bishize / yego	No/Oya	Past 2 weeks / yes Ibyumweru 2 bishize / yego	Past 2 weeks / No Ibyumweru 2 bishize / Oya	Past 2 weeks / No Ibyumweru 2 bishize / Oya	Past Episode	2	Past episode/No / Igihe cyashize/Oya	Past episode/No / Igihe cyashize/Oya	Past episode/No / Igihe cyashize/Oya	Past episode/No / Igihe cyashize/Oya	Past episode/No / Igihe cyashize/Oya	No/ Oya	Past episode/No / Igihe cyashize/Oya	Past episode/No / Igihe cyashize/Oya	Past episode/No / Igihe cyashize/Oya	Past episode/No / Igihe cyashize/Oya	Past	0	No / Oya
11	0. I have both parents / Mfite ababyeyi bombi	No/ Oya	0. No		1= Yes	3 = Often (more than ten times in the past four weeks)	1=Yes	3 = Often (more than ten times in the past four weeks)	1=Yes	3 = Often (more than ten times in the past four weeks)	1=Yes	3 = Often (more than ten times in the past four weeks)	1=Yes	3 = Often (more than ten times in the past four weeks)	1=Yes	3 = Often (more than ten times in the past four weeks)	1=Yes	3 = Often (more than ten times in the past four weeks)	1=Yes	3 = Often (more than ten times in the past four weeks)	No / Oya				No / Oya																						Past	0	No / Oya
14	0. I have both parents / Mfite ababyeyi bombi	No/ Oya	1. Yes	2 = Sometimes (three to ten times in the past four weeks)	1= Yes	1 = Rarely (once or twice in the past four weeks)	1=Yes	2 = Sometimes (three to ten times in the past four weeks)	1=Yes	1 = Rarely (once or twice in the past four weeks)	1=Yes	1 = Rarely (once or twice in the past four weeks)	1=Yes	1 = Rarely (once or twice in the past four weeks)	1=Yes	1 = Rarely (once or twice in the past four weeks)	1=Yes	1 = Rarely (once or twice in the past four weeks)	1=Yes	2 = Sometimes (three to ten times in the past four weeks)	No / Oya				No / Oya																						Past	0	No / Oya
17	0. I have both parents / Mfite ababyeyi bombi	No/ Oya	1. Yes	2 = Sometimes (three to ten times in the past four weeks)	1= Yes	2 = Sometimes (three to ten times in the past four weeks)	1=Yes	2 = Sometimes (three to ten times in the past four weeks)	1=Yes	2 = Sometimes (three to ten times in the past four weeks)	1=Yes	2 = Sometimes (three to ten times in the past four weeks)	1=Yes	2 = Sometimes (three to ten times in the past four weeks)	1=Yes	2 = Sometimes (three to ten times in the past four weeks)	1=Yes	2 = Sometimes (three to ten times in the past four weeks)	1=Yes	2 = Sometimes (three to ten times in the past four weeks)	No / Oya				No / Oya																						Recurrent	7	No / Oya
11	0. I have both parents / Mfite ababyeyi bombi	No/ Oya	1. Yes	1 = Rarely (once or twice in the past four weeks)	1= Yes	2 = Sometimes (three to ten times in the past four weeks)	1=Yes	2 = Sometimes (three to ten times in the past four weeks)	1=Yes	1 = Rarely (once or twice in the past four weeks)	1=Yes	1 = Rarely (once or twice in the past four weeks)	1=Yes	2 = Sometimes (three to ten times in the past four weeks)	1=Yes	2 = Sometimes (three to ten times in the past four weeks)	1=Yes	2 = Sometimes (three to ten times in the past four weeks)	1=Yes	2 = Sometimes (three to ten times in the past four weeks)	No / Oya				No / Oya																						Past	0	No / Oya
11	0. I have both parents / Mfite ababyeyi bombi	No/ Oya	1. Yes	2 = Sometimes (three to ten times in the past four weeks)	1= Yes	1 = Rarely (once or twice in the past four weeks)	1=Yes	2 = Sometimes (three to ten times in the past four weeks)	1=Yes	1 = Rarely (once or twice in the past four weeks)	1=Yes	1 = Rarely (once or twice in the past four weeks)	1=Yes	1 = Rarely (once or twice in the past four weeks)	1=Yes	2 = Sometimes (three to ten times in the past four weeks)	1=Yes	2 = Sometimes (three to ten times in the past four weeks)	1=Yes	2 = Sometimes (three to ten times in the past four weeks)	No / Oya				No / Oya																						Past	0	No / Oya
13	0. I have both parents / Mfite ababyeyi bombi	No/ Oya	1. Yes	1 = Rarely (once or twice in the past four weeks)	1= Yes	1 = Rarely (once or twice in the past four weeks)	1=Yes	1 = Rarely (once or twice in the past four weeks)	1=Yes	1 = Rarely (once or twice in the past four weeks)	1=Yes	2 = Sometimes (three to ten times in the past four weeks)	1=Yes	2 = Sometimes (three to ten times in the past four weeks)	1=Yes	2 = Sometimes (three to ten times in the past four weeks)	1=Yes	1 = Rarely (once or twice in the past four weeks)	1=Yes	1 = Rarely (once or twice in the past four weeks)	No / Oya				No / Oya																						Past	0	No / Oya
15	0. I have both parents / Mfite ababyeyi bombi	No/ Oya	1. Yes	3 = Often (more than ten times in the past four weeks)	1= Yes	3 = Often (more than ten times in the past four weeks)	1=Yes	3 = Often (more than ten times in the past four weeks)	1=Yes	3 = Often (more than ten times in the past four weeks)	1=Yes	3 = Often (more than ten times in the past four weeks)	1=Yes	3 = Often (more than ten times in the past four weeks)	1=Yes	3 = Often (more than ten times in the past four weeks)	1=Yes	3 = Often (more than ten times in the past four weeks)	1=Yes	1 = Rarely (once or twice in the past four weeks)	Yes / Yego	Yes / Yego	Yes / Yego	Yes / Yego	Yes / Yego	Past 2 weeks / yes Ibyumweru 2 bishize / yego	Past 2 weeks / yes Ibyumweru 2 bishize / yego	Past 2 weeks / yes Ibyumweru 2 bishize / yego	Past 2 weeks / yes Ibyumweru 2 bishize / yego	Past 2 weeks / yes Ibyumweru 2 bishize / yego	Yes/Yego	Past 2 weeks / yes Ibyumweru 2 bishize / yego	Past 2 weeks / yes Ibyumweru 2 bishize / yego	Past 2 weeks / yes Ibyumweru 2 bishize / yego	Recurrent Episode	1	Past episode/Yes / Igihe cyashize/ Yego	Past episode/Yes / Igihe cyashize/ Yego	Past episode/No / Igihe cyashize/Oya	Past episode/Yes / Igihe cyashize/ Yego	Past episode/Yes / Igihe cyashize/ Yego	Yes/ Yego	Past episode/Yes / Igihe cyashize/ Yego	Past episode/Yes / Igihe cyashize/ Yego	Past episode/Yes / Igihe cyashize/ Yego	Past episode/No / Igihe cyashize/Oya	Recurrent	1	No / Oya
13	0. I have both parents / Mfite ababyeyi bombi	No/ Oya	0. No		0= No		1=Yes	1 = Rarely (once or twice in the past four weeks)	1=Yes	1 = Rarely (once or twice in the past four weeks)	1=Yes	1 = Rarely (once or twice in the past four weeks)	1=Yes	1 = Rarely (once or twice in the past four weeks)	1=Yes	1 = Rarely (once or twice in the past four weeks)	1=Yes	1 = Rarely (once or twice in the past four weeks)	1=Yes	1 = Rarely (once or twice in the past four weeks)	No / Oya				No / Oya																						Past	0	No / Oya
16	0. I have both parents / Mfite ababyeyi bombi	No/ Oya	1. Yes	1 = Rarely (once or twice in the past four weeks)	1= Yes	2 = Sometimes (three to ten times in the past four weeks)	1=Yes	2 = Sometimes (three to ten times in the past four weeks)	1=Yes	1 = Rarely (once or twice in the past four weeks)	1=Yes	2 = Sometimes (three to ten times in the past four weeks)	1=Yes	1 = Rarely (once or twice in the past four weeks)	1=Yes	2 = Sometimes (three to ten times in the past four weeks)	1=Yes	2 = Sometimes (three to ten times in the past four weeks)	1=Yes	1 = Rarely (once or twice in the past four weeks)	No / Oya				No / Oya																						Recurrent	0	No / Oya
10	0. I have both parents / Mfite ababyeyi bombi	No/ Oya	1. Yes	2 = Sometimes (three to ten times in the past four weeks)	1= Yes	3 = Often (more than ten times in the past four weeks)	1=Yes	1 = Rarely (once or twice in the past four weeks)	1=Yes	1 = Rarely (once or twice in the past four weeks)	1=Yes	1 = Rarely (once or twice in the past four weeks)	1=Yes	1 = Rarely (once or twice in the past four weeks)	1=Yes	2 = Sometimes (three to ten times in the past four weeks)	1=Yes	1 = Rarely (once or twice in the past four weeks)	1=Yes	1 = Rarely (once or twice in the past four weeks)	No / Oya				Yes / Yego																						Past	0	No / Oya
13	0. I have both parents / Mfite ababyeyi bombi	No/ Oya	1. Yes	1 = Rarely (once or twice in the past four weeks)	1= Yes	1 = Rarely (once or twice in the past four weeks)	1=Yes	1 = Rarely (once or twice in the past four weeks)	1=Yes	1 = Rarely (once or twice in the past four weeks)	1=Yes	1 = Rarely (once or twice in the past four weeks)	1=Yes	1 = Rarely (once or twice in the past four weeks)	1=Yes	1 = Rarely (once or twice in the past four weeks)	0 = No		0 = No		No / Oya				No / Oya																						Past	0	No / Oya
11	0. I have both parents / Mfite ababyeyi bombi	No/ Oya	0. No		1= Yes	2 = Sometimes (three to ten times in the past four weeks)	0 = No		0 = No		1=Yes	2 = Sometimes (three to ten times in the past four weeks)	0 = No		0 = No		1=Yes	1 = Rarely (once or twice in the past four weeks)	1=Yes	2 = Sometimes (three to ten times in the past four weeks)	No / Oya				No / Oya																						Past	0	No / Oya
11	2. No father / Ntagira se	No/ Oya	1. Yes	1 = Rarely (once or twice in the past four weeks)	1= Yes	1 = Rarely (once or twice in the past four weeks)	1=Yes	1 = Rarely (once or twice in the past four weeks)	1=Yes	1 = Rarely (once or twice in the past four weeks)	1=Yes	1 = Rarely (once or twice in the past four weeks)	1=Yes	1 = Rarely (once or twice in the past four weeks)	1=Yes	1 = Rarely (once or twice in the past four weeks)	1=Yes	1 = Rarely (once or twice in the past four weeks)	1=Yes	1 = Rarely (once or twice in the past four weeks)	No / Oya				No / Oya																						Past	0	No / Oya
14	0. I have both parents / Mfite ababyeyi bombi	No/ Oya	1. Yes	1 = Rarely (once or twice in the past four weeks)	1= Yes	3 = Often (more than ten times in the past four weeks)	1=Yes	2 = Sometimes (three to ten times in the past four weeks)	1=Yes	2 = Sometimes (three to ten times in the past four weeks)	1=Yes	3 = Often (more than ten times in the past four weeks)	1=Yes	1 = Rarely (once or twice in the past four weeks)	1=Yes	1 = Rarely (once or twice in the past four weeks)	0 = No		0 = No		No / Oya				No / Oya																						Past	0	No / Oya
12	0. I have both parents / Mfite ababyeyi bombi	No/ Oya	1. Yes	1 = Rarely (once or twice in the past four weeks)	1= Yes	1 = Rarely (once or twice in the past four weeks)	1=Yes	1 = Rarely (once or twice in the past four weeks)	1=Yes	1 = Rarely (once or twice in the past four weeks)	1=Yes	1 = Rarely (once or twice in the past four weeks)	1=Yes	1 = Rarely (once or twice in the past four weeks)	1=Yes	1 = Rarely (once or twice in the past four weeks)	1=Yes	1 = Rarely (once or twice in the past four weeks)	1=Yes	1 = Rarely (once or twice in the past four weeks)	No / Oya				No / Oya																						Past	0	No / Oya
15	0. I have both parents / Mfite ababyeyi bombi	No/ Oya	1. Yes	2 = Sometimes (three to ten times in the past four weeks)	1= Yes	2 = Sometimes (three to ten times in the past four weeks)	1=Yes	3 = Often (more than ten times in the past four weeks)	1=Yes	3 = Often (more than ten times in the past four weeks)	1=Yes	2 = Sometimes (three to ten times in the past four weeks)	1=Yes	3 = Often (more than ten times in the past four weeks)	1=Yes	3 = Often (more than ten times in the past four weeks)	1=Yes	3 = Often (more than ten times in the past four weeks)	1=Yes	2 = Sometimes (three to ten times in the past four weeks)	No / Oya				No / Oya																						Past	0	No / Oya
9	0. I have both parents / Mfite ababyeyi bombi	No/ Oya	1. Yes	1 = Rarely (once or twice in the past four weeks)	1= Yes	1 = Rarely (once or twice in the past four weeks)	1=Yes	1 = Rarely (once or twice in the past four weeks)	1=Yes	1 = Rarely (once or twice in the past four weeks)	1=Yes	1 = Rarely (once or twice in the past four weeks)	1=Yes	1 = Rarely (once or twice in the past four weeks)	1=Yes	1 = Rarely (once or twice in the past four weeks)	1=Yes	1 = Rarely (once or twice in the past four weeks)	1=Yes	2 = Sometimes (three to ten times in the past four weeks)	No / Oya				No / Oya																						Past	0	No / Oya
14	0. I have both parents / Mfite ababyeyi bombi	No/ Oya	1. Yes	1 = Rarely (once or twice in the past four weeks)	1= Yes	1 = Rarely (once or twice in the past four weeks)	1=Yes	1 = Rarely (once or twice in the past four weeks)	1=Yes	1 = Rarely (once or twice in the past four weeks)	1=Yes	2 = Sometimes (three to ten times in the past four weeks)	1=Yes	2 = Sometimes (three to ten times in the past four weeks)	1=Yes	2 = Sometimes (three to ten times in the past four weeks)	1=Yes	2 = Sometimes (three to ten times in the past four weeks)	1=Yes	2 = Sometimes (three to ten times in the past four weeks)	No / Oya				No / Oya																						Past	0	No / Oya
10	2. No father / Ntagira se	No/ Oya	1. Yes	1 = Rarely (once or twice in the past four weeks)	1= Yes	1 = Rarely (once or twice in the past four weeks)	1=Yes	1 = Rarely (once or twice in the past four weeks)	1=Yes	1 = Rarely (once or twice in the past four weeks)	1=Yes	1 = Rarely (once or twice in the past four weeks)	1=Yes	2 = Sometimes (three to ten times in the past four weeks)	1=Yes	2 = Sometimes (three to ten times in the past four weeks)	1=Yes	2 = Sometimes (three to ten times in the past four weeks)	1=Yes	2 = Sometimes (three to ten times in the past four weeks)	Yes / Yego	Yes / Yego	Yes / Yego	No / Oya	Yes / Yego	Past 2 weeks / yes Ibyumweru 2 bishize / yego	Past 2 weeks / yes Ibyumweru 2 bishize / yego	Past 2 weeks / yes Ibyumweru 2 bishize / yego	Past 2 weeks / No Ibyumweru 2 bishize / Oya	Past 2 weeks / No Ibyumweru 2 bishize / Oya	Yes/Yego	Past 2 weeks / yes Ibyumweru 2 bishize / yego	Past 2 weeks / yes Ibyumweru 2 bishize / yego	Past 2 weeks / No Ibyumweru 2 bishize / Oya	Past Episode	1	Past episode/No / Igihe cyashize/Oya	Past episode/Yes / Igihe cyashize/ Yego	Past episode/Yes / Igihe cyashize/ Yego	Past episode/Yes / Igihe cyashize/ Yego	Past episode/Yes / Igihe cyashize/ Yego	Yes/ Yego	Past episode/Yes / Igihe cyashize/ Yego	Past episode/No / Igihe cyashize/Oya	Past episode/Yes / Igihe cyashize/ Yego	Past episode/Yes / Igihe cyashize/ Yego	Past	0	No / Oya
10	0. I have both parents / Mfite ababyeyi bombi	No/ Oya	1. Yes	1 = Rarely (once or twice in the past four weeks)	1= Yes	2 = Sometimes (three to ten times in the past four weeks)	1=Yes	1 = Rarely (once or twice in the past four weeks)	1=Yes	1 = Rarely (once or twice in the past four weeks)	1=Yes	1 = Rarely (once or twice in the past four weeks)	1=Yes	2 = Sometimes (three to ten times in the past four weeks)	1=Yes	1 = Rarely (once or twice in the past four weeks)	1=Yes	2 = Sometimes (three to ten times in the past four weeks)	1=Yes	2 = Sometimes (three to ten times in the past four weeks)	No / Oya				No / Oya																						Past	0	No / Oya
12	0. I have both parents / Mfite ababyeyi bombi	No/ Oya	1. Yes	1 = Rarely (once or twice in the past four weeks)	1= Yes	1 = Rarely (once or twice in the past four weeks)	1=Yes	2 = Sometimes (three to ten times in the past four weeks)	1=Yes	2 = Sometimes (three to ten times in the past four weeks)	1=Yes	1 = Rarely (once or twice in the past four weeks)	1=Yes	2 = Sometimes (three to ten times in the past four weeks)	1=Yes	1 = Rarely (once or twice in the past four weeks)	1=Yes	2 = Sometimes (three to ten times in the past four weeks)	1=Yes	1 = Rarely (once or twice in the past four weeks)	No / Oya				No / Oya																						Past	0	No / Oya
14	4. Not sure / Ntabyo azi neza	No/ Oya	1. Yes	2 = Sometimes (three to ten times in the past four weeks)	1= Yes	2 = Sometimes (three to ten times in the past four weeks)	1=Yes	1 = Rarely (once or twice in the past four weeks)	1=Yes	2 = Sometimes (three to ten times in the past four weeks)	1=Yes	2 = Sometimes (three to ten times in the past four weeks)	1=Yes	2 = Sometimes (three to ten times in the past four weeks)	1=Yes	2 = Sometimes (three to ten times in the past four weeks)	1=Yes	1 = Rarely (once or twice in the past four weeks)	1=Yes	1 = Rarely (once or twice in the past four weeks)	No / Oya				No / Oya																						Past	0	No / Oya
13	2. No father / Ntagira se	No/ Oya	1. Yes	1 = Rarely (once or twice in the past four weeks)	1= Yes	1 = Rarely (once or twice in the past four weeks)	1=Yes	1 = Rarely (once or twice in the past four weeks)	1=Yes	1 = Rarely (once or twice in the past four weeks)	1=Yes	1 = Rarely (once or twice in the past four weeks)	1=Yes	1 = Rarely (once or twice in the past four weeks)	1=Yes	1 = Rarely (once or twice in the past four weeks)	1=Yes	1 = Rarely (once or twice in the past four weeks)	1=Yes	1 = Rarely (once or twice in the past four weeks)	Yes / Yego	No / Oya	Yes / Yego	Yes / Yego	Yes / Yego	Past 2 weeks / yes Ibyumweru 2 bishize / yego	Past 2 weeks / yes Ibyumweru 2 bishize / yego	Past 2 weeks / yes Ibyumweru 2 bishize / yego	Past 2 weeks / yes Ibyumweru 2 bishize / yego	Past 2 weeks / yes Ibyumweru 2 bishize / yego	Yes/Yego	Past 2 weeks / yes Ibyumweru 2 bishize / yego	Past 2 weeks / yes Ibyumweru 2 bishize / yego	Past 2 weeks / yes Ibyumweru 2 bishize / yego	Current Episode	2	Past episode/Yes / Igihe cyashize/ Yego	Past episode/Yes / Igihe cyashize/ Yego	Past episode/Yes / Igihe cyashize/ Yego	Past episode/Yes / Igihe cyashize/ Yego	Past episode/Yes / Igihe cyashize/ Yego	Yes/ Yego	Past episode/Yes / Igihe cyashize/ Yego	Past episode/Yes / Igihe cyashize/ Yego	Past episode/Yes / Igihe cyashize/ Yego	Past episode/No / Igihe cyashize/Oya	Current	2	No / Oya
14	0. I have both parents / Mfite ababyeyi bombi	No/ Oya	0. No		0= No		0 = No		0 = No		0 = No		0 = No		0 = No		0 = No		0 = No		No / Oya				No / Oya																						Past	0	No / Oya
12	2. No father / Ntagira se	No/ Oya	1. Yes	2 = Sometimes (three to ten times in the past four weeks)	1= Yes	1 = Rarely (once or twice in the past four weeks)	1=Yes	1 = Rarely (once or twice in the past four weeks)	1=Yes	2 = Sometimes (three to ten times in the past four weeks)	1=Yes	1 = Rarely (once or twice in the past four weeks)	1=Yes	2 = Sometimes (three to ten times in the past four weeks)	1=Yes	3 = Often (more than ten times in the past four weeks)	1=Yes	1 = Rarely (once or twice in the past four weeks)	1=Yes	2 = Sometimes (three to ten times in the past four weeks)	No / Oya				No / Oya																						Past	0	No / Oya
14	0. I have both parents / Mfite ababyeyi bombi	No/ Oya	0. No		1= Yes	1 = Rarely (once or twice in the past four weeks)	1=Yes	1 = Rarely (once or twice in the past four weeks)	1=Yes	1 = Rarely (once or twice in the past four weeks)	1=Yes	1 = Rarely (once or twice in the past four weeks)	1=Yes	1 = Rarely (once or twice in the past four weeks)	1=Yes	1 = Rarely (once or twice in the past four weeks)	0 = No		0 = No		No / Oya				No / Oya																						Past	1	No / Oya
15	0. I have both parents / Mfite ababyeyi bombi	No/ Oya	1. Yes	2 = Sometimes (three to ten times in the past four weeks)	1= Yes	1 = Rarely (once or twice in the past four weeks)	1=Yes	1 = Rarely (once or twice in the past four weeks)	1=Yes	2 = Sometimes (three to ten times in the past four weeks)	1=Yes	2 = Sometimes (three to ten times in the past four weeks)	1=Yes	2 = Sometimes (three to ten times in the past four weeks)	1=Yes	2 = Sometimes (three to ten times in the past four weeks)	1=Yes	1 = Rarely (once or twice in the past four weeks)	1=Yes	1 = Rarely (once or twice in the past four weeks)	No / Oya				No / Oya																						Past	0	No / Oya
16	0. I have both parents / Mfite ababyeyi bombi	No/ Oya	1. Yes	1 = Rarely (once or twice in the past four weeks)	1= Yes	2 = Sometimes (three to ten times in the past four weeks)	1=Yes	1 = Rarely (once or twice in the past four weeks)	1=Yes	1 = Rarely (once or twice in the past four weeks)	1=Yes	1 = Rarely (once or twice in the past four weeks)	1=Yes	1 = Rarely (once or twice in the past four weeks)	1=Yes	1 = Rarely (once or twice in the past four weeks)	1=Yes	1 = Rarely (once or twice in the past four weeks)	1=Yes	2 = Sometimes (three to ten times in the past four weeks)	No / Oya				No / Oya																						Past	0	No / Oya
9	0. I have both parents / Mfite ababyeyi bombi	No/ Oya	1. Yes	1 = Rarely (once or twice in the past four weeks)	1= Yes	1 = Rarely (once or twice in the past four weeks)	1=Yes	1 = Rarely (once or twice in the past four weeks)	1=Yes	2 = Sometimes (three to ten times in the past four weeks)	1=Yes	1 = Rarely (once or twice in the past four weeks)	1=Yes	1 = Rarely (once or twice in the past four weeks)	1=Yes	1 = Rarely (once or twice in the past four weeks)	1=Yes	2 = Sometimes (three to ten times in the past four weeks)	1=Yes	1 = Rarely (once or twice in the past four weeks)	No / Oya				No / Oya																						Past	0	No / Oya
7	0. I have both parents / Mfite ababyeyi bombi	No/ Oya	0. No		0= No		0 = No		0 = No		0 = No		0 = No		0 = No		0 = No		1=Yes	1 = Rarely (once or twice in the past four weeks)	No / Oya				No / Oya																						Past	0	No / Oya
12	0. I have both parents / Mfite ababyeyi bombi	No/ Oya	1. Yes	2 = Sometimes (three to ten times in the past four weeks)	1= Yes	2 = Sometimes (three to ten times in the past four weeks)	1=Yes	1 = Rarely (once or twice in the past four weeks)	1=Yes	1 = Rarely (once or twice in the past four weeks)	1=Yes	2 = Sometimes (three to ten times in the past four weeks)	1=Yes	3 = Often (more than ten times in the past four weeks)	1=Yes	1 = Rarely (once or twice in the past four weeks)	1=Yes	1 = Rarely (once or twice in the past four weeks)	1=Yes	1 = Rarely (once or twice in the past four weeks)	No / Oya				No / Oya																						Past	0	No / Oya
16	0. I have both parents / Mfite ababyeyi bombi	No/ Oya	1. Yes	1 = Rarely (once or twice in the past four weeks)	0= No		1=Yes	2 = Sometimes (three to ten times in the past four weeks)	0 = No		1=Yes	2 = Sometimes (three to ten times in the past four weeks)	1=Yes	3 = Often (more than ten times in the past four weeks)	1=Yes	3 = Often (more than ten times in the past four weeks)	1=Yes	1 = Rarely (once or twice in the past four weeks)	0 = No		Yes / Yego	Yes / Yego	Yes / Yego	No / Oya	Yes / Yego	Past 2 weeks / No Ibyumweru 2 bishize / Oya	Past 2 weeks / No Ibyumweru 2 bishize / Oya	Past 2 weeks / yes Ibyumweru 2 bishize / yego	Past 2 weeks / yes Ibyumweru 2 bishize / yego	Past 2 weeks / No Ibyumweru 2 bishize / Oya	No/Oya	Past 2 weeks / No Ibyumweru 2 bishize / Oya	Past 2 weeks / yes Ibyumweru 2 bishize / yego	Past 2 weeks / yes Ibyumweru 2 bishize / yego	Recurrent Episode	1	Past episode/No / Igihe cyashize/Oya	Past episode/No / Igihe cyashize/Oya	Past episode/Yes / Igihe cyashize/ Yego	Past episode/Yes / Igihe cyashize/ Yego	Past episode/No / Igihe cyashize/Oya	No/ Oya	Past episode/No / Igihe cyashize/Oya	Past episode/Yes / Igihe cyashize/ Yego	Past episode/Yes / Igihe cyashize/ Yego	Past episode/No / Igihe cyashize/Oya	Recurrent	0	No / Oya
9	0. I have both parents / Mfite ababyeyi bombi	No/ Oya	0. No		0= No		0 = No		0 = No		0 = No		0 = No		0 = No		0 = No		0 = No		No / Oya				No / Oya																						Past	0	No / Oya
14	0. I have both parents / Mfite ababyeyi bombi	No/ Oya	1. Yes	2 = Sometimes (three to ten times in the past four weeks)	1= Yes	1 = Rarely (once or twice in the past four weeks)	1=Yes	1 = Rarely (once or twice in the past four weeks)	1=Yes	1 = Rarely (once or twice in the past four weeks)	1=Yes	1 = Rarely (once or twice in the past four weeks)	1=Yes	2 = Sometimes (three to ten times in the past four weeks)	1=Yes	1 = Rarely (once or twice in the past four weeks)	1=Yes	1 = Rarely (once or twice in the past four weeks)	0 = No		No / Oya				No / Oya																						Past	0	No / Oya
12	0. I have both parents / Mfite ababyeyi bombi	Yes/ Yego	0. No		1= Yes	2 = Sometimes (three to ten times in the past four weeks)	1=Yes	2 = Sometimes (three to ten times in the past four weeks)	1=Yes	1 = Rarely (once or twice in the past four weeks)	1=Yes	1 = Rarely (once or twice in the past four weeks)	1=Yes	2 = Sometimes (three to ten times in the past four weeks)	1=Yes	2 = Sometimes (three to ten times in the past four weeks)	1=Yes	2 = Sometimes (three to ten times in the past four weeks)	0 = No		No / Oya				No / Oya																						Past	0	No / Oya
10	0. I have both parents / Mfite ababyeyi bombi	No/ Oya	0. No		0= No		0 = No		0 = No		0 = No		0 = No		0 = No		0 = No		0 = No		No / Oya				No / Oya																						Past	0	No / Oya
12	0. I have both parents / Mfite ababyeyi bombi	No/ Oya	0. No		0= No		0 = No		0 = No		0 = No		0 = No		0 = No		0 = No		0 = No		No / Oya				No / Oya																						Past	0	No / Oya
11	0. I have both parents / Mfite ababyeyi bombi	No/ Oya	1. Yes	1 = Rarely (once or twice in the past four weeks)	1= Yes	2 = Sometimes (three to ten times in the past four weeks)	1=Yes	1 = Rarely (once or twice in the past four weeks)	1=Yes	1 = Rarely (once or twice in the past four weeks)	1=Yes	2 = Sometimes (three to ten times in the past four weeks)	1=Yes	1 = Rarely (once or twice in the past four weeks)	1=Yes	1 = Rarely (once or twice in the past four weeks)	1=Yes	2 = Sometimes (three to ten times in the past four weeks)	1=Yes	1 = Rarely (once or twice in the past four weeks)	No / Oya				No / Oya																						Past	0	No / Oya
9	0. I have both parents / Mfite ababyeyi bombi	No/ Oya	0. No		1= Yes	3 = Often (more than ten times in the past four weeks)	1=Yes	2 = Sometimes (three to ten times in the past four weeks)	1=Yes	2 = Sometimes (three to ten times in the past four weeks)	1=Yes	2 = Sometimes (three to ten times in the past four weeks)	1=Yes	2 = Sometimes (three to ten times in the past four weeks)	1=Yes	1 = Rarely (once or twice in the past four weeks)	1=Yes	3 = Often (more than ten times in the past four weeks)	1=Yes	2 = Sometimes (three to ten times in the past four weeks)	Yes / Yego	No / Oya	Yes / Yego	No / Oya	No / Oya	Past 2 weeks / yes Ibyumweru 2 bishize / yego	Past 2 weeks / yes Ibyumweru 2 bishize / yego	Past 2 weeks / No Ibyumweru 2 bishize / Oya	Past 2 weeks / No Ibyumweru 2 bishize / Oya	Past 2 weeks / No Ibyumweru 2 bishize / Oya	No/Oya	Past 2 weeks / No Ibyumweru 2 bishize / Oya	Past 2 weeks / No Ibyumweru 2 bishize / Oya	Past 2 weeks / No Ibyumweru 2 bishize / Oya	Past Episode	0	Past episode/No / Igihe cyashize/Oya	Past episode/No / Igihe cyashize/Oya	Past episode/No / Igihe cyashize/Oya	Past episode/No / Igihe cyashize/Oya	Past episode/No / Igihe cyashize/Oya	No/ Oya	Past episode/No / Igihe cyashize/Oya	Past episode/No / Igihe cyashize/Oya	Past episode/No / Igihe cyashize/Oya	Past episode/No / Igihe cyashize/Oya	Past	0	No / Oya
12	0. I have both parents / Mfite ababyeyi bombi	No/ Oya	1. Yes	2 = Sometimes (three to ten times in the past four weeks)	1= Yes	1 = Rarely (once or twice in the past four weeks)	1=Yes	3 = Often (more than ten times in the past four weeks)	1=Yes	2 = Sometimes (three to ten times in the past four weeks)	1=Yes	2 = Sometimes (three to ten times in the past four weeks)	1=Yes	1 = Rarely (once or twice in the past four weeks)	1=Yes	3 = Often (more than ten times in the past four weeks)	1=Yes	2 = Sometimes (three to ten times in the past four weeks)	0 = No		No / Oya				No / Oya																						Past	0	No / Oya
11	2. No father / Ntagira se	No/ Oya	0. No		0= No		0 = No		0 = No		0 = No		0 = No		0 = No		0 = No		0 = No		Yes / Yego	No / Oya	No / Oya	No / Oya	Yes / Yego	Past 2 weeks / No Ibyumweru 2 bishize / Oya	Past 2 weeks / No Ibyumweru 2 bishize / Oya	Past 2 weeks / No Ibyumweru 2 bishize / Oya	Past 2 weeks / No Ibyumweru 2 bishize / Oya	Past 2 weeks / No Ibyumweru 2 bishize / Oya	No/Oya	Past 2 weeks / No Ibyumweru 2 bishize / Oya	Past 2 weeks / No Ibyumweru 2 bishize / Oya	Past 2 weeks / No Ibyumweru 2 bishize / Oya	Past Episode	0	Past episode/No / Igihe cyashize/Oya	Past episode/No / Igihe cyashize/Oya	Past episode/No / Igihe cyashize/Oya	Past episode/No / Igihe cyashize/Oya	Past episode/No / Igihe cyashize/Oya	No/ Oya	Past episode/No / Igihe cyashize/Oya	Past episode/No / Igihe cyashize/Oya	Past episode/No / Igihe cyashize/Oya	Past episode/No / Igihe cyashize/Oya	Past	0	No / Oya
12	0. I have both parents / Mfite ababyeyi bombi	No/ Oya	0. No		1= Yes	1 = Rarely (once or twice in the past four weeks)	1=Yes	1 = Rarely (once or twice in the past four weeks)	0 = No		0 = No		1=Yes	1 = Rarely (once or twice in the past four weeks)	0 = No		1=Yes	1 = Rarely (once or twice in the past four weeks)	1=Yes	1 = Rarely (once or twice in the past four weeks)	No / Oya				No / Oya																						Past	0	No / Oya
16	0. I have both parents / Mfite ababyeyi bombi	No/ Oya	1. Yes	1 = Rarely (once or twice in the past four weeks)	0= No		1=Yes	1 = Rarely (once or twice in the past four weeks)	0 = No		1=Yes	1 = Rarely (once or twice in the past four weeks)	1=Yes	1 = Rarely (once or twice in the past four weeks)	1=Yes	1 = Rarely (once or twice in the past four weeks)	0 = No		0 = No		No / Oya				No / Oya																						Past	0	No / Oya
12	2. No father / Ntagira se	No/ Oya	1. Yes	2 = Sometimes (three to ten times in the past four weeks)	1= Yes	2 = Sometimes (three to ten times in the past four weeks)	1=Yes	2 = Sometimes (three to ten times in the past four weeks)	1=Yes	1 = Rarely (once or twice in the past four weeks)	1=Yes	1 = Rarely (once or twice in the past four weeks)	1=Yes	1 = Rarely (once or twice in the past four weeks)	1=Yes	2 = Sometimes (three to ten times in the past four weeks)	1=Yes	2 = Sometimes (three to ten times in the past four weeks)	1=Yes	1 = Rarely (once or twice in the past four weeks)	Yes / Yego	No / Oya	Yes / Yego	No / Oya	Yes / Yego	Past 2 weeks / No Ibyumweru 2 bishize / Oya	Past 2 weeks / No Ibyumweru 2 bishize / Oya	Past 2 weeks / No Ibyumweru 2 bishize / Oya	Past 2 weeks / No Ibyumweru 2 bishize / Oya	Past 2 weeks / No Ibyumweru 2 bishize / Oya	No/Oya	Past 2 weeks / No Ibyumweru 2 bishize / Oya	Past 2 weeks / No Ibyumweru 2 bishize / Oya	Past 2 weeks / No Ibyumweru 2 bishize / Oya	Past Episode	0	Past episode/No / Igihe cyashize/Oya	Past episode/No / Igihe cyashize/Oya	Past episode/No / Igihe cyashize/Oya	Past episode/No / Igihe cyashize/Oya	Past episode/No / Igihe cyashize/Oya	No/ Oya	Past episode/No / Igihe cyashize/Oya	Past episode/No / Igihe cyashize/Oya	Past episode/No / Igihe cyashize/Oya	Past episode/No / Igihe cyashize/Oya	Past	0	No / Oya
14	0. I have both parents / Mfite ababyeyi bombi	No/ Oya	1. Yes	1 = Rarely (once or twice in the past four weeks)	1= Yes	3 = Often (more than ten times in the past four weeks)	0 = No		0 = No		0 = No		0 = No		1=Yes	2 = Sometimes (three to ten times in the past four weeks)	0 = No		0 = No		No / Oya				No / Oya																						Past	0	No / Oya
14	0. I have both parents / Mfite ababyeyi bombi	No/ Oya	1. Yes	3 = Often (more than ten times in the past four weeks)	0= No		1=Yes	2 = Sometimes (three to ten times in the past four weeks)	1=Yes	1 = Rarely (once or twice in the past four weeks)	1=Yes	2 = Sometimes (three to ten times in the past four weeks)	1=Yes	2 = Sometimes (three to ten times in the past four weeks)	1=Yes	2 = Sometimes (three to ten times in the past four weeks)	1=Yes	2 = Sometimes (three to ten times in the past four weeks)	1=Yes	2 = Sometimes (three to ten times in the past four weeks)	No / Oya				No / Oya																						Past	0	No / Oya
8	0. I have both parents / Mfite ababyeyi bombi	No/ Oya	0. No		0= No		0 = No		0 = No		0 = No		0 = No		0 = No		0 = No		0 = No		No / Oya				No / Oya																						Past	0	Yes / Yego
13	0. I have both parents / Mfite ababyeyi bombi	No/ Oya	1. Yes	2 = Sometimes (three to ten times in the past four weeks)	0= No		1=Yes	2 = Sometimes (three to ten times in the past four weeks)	1=Yes	2 = Sometimes (three to ten times in the past four weeks)	1=Yes	3 = Often (more than ten times in the past four weeks)	1=Yes	3 = Often (more than ten times in the past four weeks)	1=Yes	2 = Sometimes (three to ten times in the past four weeks)	1=Yes	2 = Sometimes (three to ten times in the past four weeks)	1=Yes	2 = Sometimes (three to ten times in the past four weeks)	No / Oya				No / Oya																						Past	0	No / Oya
7	0. I have both parents / Mfite ababyeyi bombi	No/ Oya	0. No		0= No		1=Yes	2 = Sometimes (three to ten times in the past four weeks)	0 = No		0 = No		0 = No		1=Yes	2 = Sometimes (three to ten times in the past four weeks)	1=Yes	1 = Rarely (once or twice in the past four weeks)	1=Yes	1 = Rarely (once or twice in the past four weeks)	No / Oya				No / Oya																						Past	0	No / Oya
14	0. I have both parents / Mfite ababyeyi bombi	No/ Oya	1. Yes	1 = Rarely (once or twice in the past four weeks)	1= Yes	2 = Sometimes (three to ten times in the past four weeks)	1=Yes	2 = Sometimes (three to ten times in the past four weeks)	1=Yes	2 = Sometimes (three to ten times in the past four weeks)	1=Yes	2 = Sometimes (three to ten times in the past four weeks)	1=Yes	2 = Sometimes (three to ten times in the past four weeks)	1=Yes	2 = Sometimes (three to ten times in the past four weeks)	1=Yes	2 = Sometimes (three to ten times in the past four weeks)	1=Yes	2 = Sometimes (three to ten times in the past four weeks)	No / Oya				No / Oya																						Past	0	No / Oya
14	0. I have both parents / Mfite ababyeyi bombi	No/ Oya	1. Yes	2 = Sometimes (three to ten times in the past four weeks)	1= Yes	1 = Rarely (once or twice in the past four weeks)	1=Yes	2 = Sometimes (three to ten times in the past four weeks)	1=Yes	1 = Rarely (once or twice in the past four weeks)	1=Yes	3 = Often (more than ten times in the past four weeks)	1=Yes	3 = Often (more than ten times in the past four weeks)	1=Yes	2 = Sometimes (three to ten times in the past four weeks)	1=Yes	2 = Sometimes (three to ten times in the past four weeks)	1=Yes	2 = Sometimes (three to ten times in the past four weeks)	No / Oya				No / Oya																						Past	0	No / Oya
13	0. I have both parents / Mfite ababyeyi bombi	No/ Oya	1. Yes	2 = Sometimes (three to ten times in the past four weeks)	1= Yes	2 = Sometimes (three to ten times in the past four weeks)	1=Yes	2 = Sometimes (three to ten times in the past four weeks)	1=Yes	2 = Sometimes (three to ten times in the past four weeks)	1=Yes	2 = Sometimes (three to ten times in the past four weeks)	1=Yes	2 = Sometimes (three to ten times in the past four weeks)	1=Yes	2 = Sometimes (three to ten times in the past four weeks)	0 = No		0 = No		No / Oya				No / Oya																						Past	2	No / Oya
17	0. I have both parents / Mfite ababyeyi bombi	No/ Oya	0. No		0= No		0 = No		0 = No		1=Yes	1 = Rarely (once or twice in the past four weeks)	1=Yes	1 = Rarely (once or twice in the past four weeks)	1=Yes	1 = Rarely (once or twice in the past four weeks)	1=Yes	2 = Sometimes (three to ten times in the past four weeks)	1=Yes	2 = Sometimes (three to ten times in the past four weeks)	Yes / Yego	No / Oya	Yes / Yego	No / Oya	Yes / Yego	Past 2 weeks / yes Ibyumweru 2 bishize / yego	Past 2 weeks / yes Ibyumweru 2 bishize / yego	Past 2 weeks / yes Ibyumweru 2 bishize / yego	Past 2 weeks / yes Ibyumweru 2 bishize / yego	Past 2 weeks / yes Ibyumweru 2 bishize / yego	Yes/Yego	Past 2 weeks / yes Ibyumweru 2 bishize / yego	Past 2 weeks / No Ibyumweru 2 bishize / Oya	Past 2 weeks / yes Ibyumweru 2 bishize / yego	Recurrent Episode	0	Past episode/Yes / Igihe cyashize/ Yego	Past episode/Yes / Igihe cyashize/ Yego	Past episode/Yes / Igihe cyashize/ Yego	Past episode/Yes / Igihe cyashize/ Yego	Past episode/Yes / Igihe cyashize/ Yego	Yes/ Yego	Past episode/Yes / Igihe cyashize/ Yego	Past episode/No / Igihe cyashize/Oya	Past episode/Yes / Igihe cyashize/ Yego	Past episode/No / Igihe cyashize/Oya	Recurrent	0	Yes / Yego
11	2. No father / Ntagira se	No/ Oya	1. Yes	2 = Sometimes (three to ten times in the past four weeks)	0= No		0 = No		0 = No		1=Yes	2 = Sometimes (three to ten times in the past four weeks)	1=Yes	2 = Sometimes (three to ten times in the past four weeks)	1=Yes	2 = Sometimes (three to ten times in the past four weeks)	1=Yes	2 = Sometimes (three to ten times in the past four weeks)	1=Yes	2 = Sometimes (three to ten times in the past four weeks)	No / Oya				No / Oya																						Past	14	No / Oya
11	0. I have both parents / Mfite ababyeyi bombi	No/ Oya	0. No		1= Yes	1 = Rarely (once or twice in the past four weeks)	1=Yes	1 = Rarely (once or twice in the past four weeks)	1=Yes	1 = Rarely (once or twice in the past four weeks)	1=Yes	1 = Rarely (once or twice in the past four weeks)	1=Yes	2 = Sometimes (three to ten times in the past four weeks)	1=Yes	2 = Sometimes (three to ten times in the past four weeks)	1=Yes	2 = Sometimes (three to ten times in the past four weeks)	1=Yes	2 = Sometimes (three to ten times in the past four weeks)	No / Oya				No / Oya																						Past	0	No / Oya
16	0. I have both parents / Mfite ababyeyi bombi	No/ Oya	1. Yes	1 = Rarely (once or twice in the past four weeks)	1= Yes	1 = Rarely (once or twice in the past four weeks)	1=Yes	1 = Rarely (once or twice in the past four weeks)	1=Yes	1 = Rarely (once or twice in the past four weeks)	1=Yes	2 = Sometimes (three to ten times in the past four weeks)	1=Yes	2 = Sometimes (three to ten times in the past four weeks)	1=Yes	1 = Rarely (once or twice in the past four weeks)	1=Yes	1 = Rarely (once or twice in the past four weeks)	1=Yes	1 = Rarely (once or twice in the past four weeks)	No / Oya				No / Oya																						Past	0	No / Oya
14	0. I have both parents / Mfite ababyeyi bombi	No/ Oya	0. No		0= No		0 = No		0 = No		0 = No		1=Yes	2 = Sometimes (three to ten times in the past four weeks)	0 = No		0 = No		0 = No		No / Oya				No / Oya																						Past	0	No / Oya
15	0. I have both parents / Mfite ababyeyi bombi	No/ Oya	1. Yes	2 = Sometimes (three to ten times in the past four weeks)	1= Yes	2 = Sometimes (three to ten times in the past four weeks)	1=Yes	3 = Often (more than ten times in the past four weeks)	0 = No		1=Yes	3 = Often (more than ten times in the past four weeks)	1=Yes	3 = Often (more than ten times in the past four weeks)	1=Yes	2 = Sometimes (three to ten times in the past four weeks)	0 = No		0 = No		No / Oya				No / Oya																						Past	10	No / Oya
14	2. No father / Ntagira se	No/ Oya	1. Yes	2 = Sometimes (three to ten times in the past four weeks)	0= No		1=Yes	2 = Sometimes (three to ten times in the past four weeks)	1=Yes	3 = Often (more than ten times in the past four weeks)	1=Yes	2 = Sometimes (three to ten times in the past four weeks)	1=Yes	2 = Sometimes (three to ten times in the past four weeks)	1=Yes	2 = Sometimes (three to ten times in the past four weeks)	1=Yes	2 = Sometimes (three to ten times in the past four weeks)	1=Yes	1 = Rarely (once or twice in the past four weeks)	No / Oya				No / Oya																						Past	3	No / Oya
13	2. No father / Ntagira se	No/ Oya	0. No		0= No		0 = No		0 = No		0 = No		0 = No		0 = No		0 = No		0 = No		No / Oya				No / Oya																						Past	1	No / Oya
13	0. I have both parents / Mfite ababyeyi bombi	No/ Oya	0. No		0= No		0 = No		0 = No		0 = No		0 = No		0 = No		0 = No		0 = No		No / Oya				No / Oya																						Past	0	No / Oya
13	0. I have both parents / Mfite ababyeyi bombi	No/ Oya	1. Yes	2 = Sometimes (three to ten times in the past four weeks)	1= Yes	3 = Often (more than ten times in the past four weeks)	1=Yes	3 = Often (more than ten times in the past four weeks)	1=Yes	2 = Sometimes (three to ten times in the past four weeks)	1=Yes	3 = Often (more than ten times in the past four weeks)	1=Yes	2 = Sometimes (three to ten times in the past four weeks)	1=Yes	3 = Often (more than ten times in the past four weeks)	1=Yes	2 = Sometimes (three to ten times in the past four weeks)	0 = No		No / Oya				No / Oya																						Past	0	No / Oya
11	2. No father / Ntagira se	No/ Oya	1. Yes	2 = Sometimes (three to ten times in the past four weeks)	1= Yes	3 = Often (more than ten times in the past four weeks)	1=Yes	3 = Often (more than ten times in the past four weeks)	1=Yes	3 = Often (more than ten times in the past four weeks)	1=Yes	3 = Often (more than ten times in the past four weeks)	1=Yes	3 = Often (more than ten times in the past four weeks)	1=Yes	2 = Sometimes (three to ten times in the past four weeks)	1=Yes	3 = Often (more than ten times in the past four weeks)	1=Yes	2 = Sometimes (three to ten times in the past four weeks)	Yes / Yego	Yes / Yego	Yes / Yego	Yes / Yego	Yes / Yego	Past 2 weeks / yes Ibyumweru 2 bishize / yego	Past 2 weeks / No Ibyumweru 2 bishize / Oya	Past 2 weeks / yes Ibyumweru 2 bishize / yego	Past 2 weeks / yes Ibyumweru 2 bishize / yego	Past 2 weeks / yes Ibyumweru 2 bishize / yego	Yes/Yego	Past 2 weeks / yes Ibyumweru 2 bishize / yego	Past 2 weeks / No Ibyumweru 2 bishize / Oya	Past 2 weeks / yes Ibyumweru 2 bishize / yego	Current Episode	3	Past episode/Yes / Igihe cyashize/ Yego	Past episode/No / Igihe cyashize/Oya	Past episode/Yes / Igihe cyashize/ Yego	Past episode/Yes / Igihe cyashize/ Yego	Past episode/Yes / Igihe cyashize/ Yego	No/ Oya	Past episode/Yes / Igihe cyashize/ Yego	Past episode/No / Igihe cyashize/Oya	Past episode/Yes / Igihe cyashize/ Yego	Past episode/Yes / Igihe cyashize/ Yego	Current	3	No / Oya
14	0. I have both parents / Mfite ababyeyi bombi	No/ Oya	1. Yes	3 = Often (more than ten times in the past four weeks)	1= Yes	2 = Sometimes (three to ten times in the past four weeks)	1=Yes	2 = Sometimes (three to ten times in the past four weeks)	1=Yes	2 = Sometimes (three to ten times in the past four weeks)	1=Yes	2 = Sometimes (three to ten times in the past four weeks)	1=Yes	2 = Sometimes (three to ten times in the past four weeks)	1=Yes	2 = Sometimes (three to ten times in the past four weeks)	1=Yes	2 = Sometimes (three to ten times in the past four weeks)	0 = No		No / Oya				No / Oya																						Past	0	No / Oya
17	3. No mother nor father / Ntagira se na nyina	No/ Oya	0. No		1= Yes	2 = Sometimes (three to ten times in the past four weeks)	1=Yes	3 = Often (more than ten times in the past four weeks)	1=Yes	3 = Often (more than ten times in the past four weeks)	1=Yes	2 = Sometimes (three to ten times in the past four weeks)	1=Yes	2 = Sometimes (three to ten times in the past four weeks)	1=Yes	2 = Sometimes (three to ten times in the past four weeks)	1=Yes	2 = Sometimes (three to ten times in the past four weeks)	0 = No		Yes / Yego	No / Oya	Yes / Yego	Yes / Yego	Yes / Yego	Past 2 weeks / No Ibyumweru 2 bishize / Oya	Past 2 weeks / No Ibyumweru 2 bishize / Oya	Past 2 weeks / yes Ibyumweru 2 bishize / yego	Past 2 weeks / yes Ibyumweru 2 bishize / yego	Past 2 weeks / yes Ibyumweru 2 bishize / yego	Yes/Yego	Past 2 weeks / yes Ibyumweru 2 bishize / yego	Past 2 weeks / No Ibyumweru 2 bishize / Oya	Past 2 weeks / No Ibyumweru 2 bishize / Oya	Past Episode	3	Past episode/Yes / Igihe cyashize/ Yego	Past episode/Yes / Igihe cyashize/ Yego	Past episode/No / Igihe cyashize/Oya	Past episode/No / Igihe cyashize/Oya	Past episode/Yes / Igihe cyashize/ Yego	Yes/ Yego	Past episode/Yes / Igihe cyashize/ Yego	Past episode/No / Igihe cyashize/Oya	Past episode/No / Igihe cyashize/Oya	Past episode/No / Igihe cyashize/Oya	Past	3	No / Oya
13	2. No father / Ntagira se	No/ Oya	1. Yes	3 = Often (more than ten times in the past four weeks)	1= Yes	3 = Often (more than ten times in the past four weeks)	1=Yes	3 = Often (more than ten times in the past four weeks)	1=Yes	3 = Often (more than ten times in the past four weeks)	1=Yes	3 = Often (more than ten times in the past four weeks)	1=Yes	3 = Often (more than ten times in the past four weeks)	1=Yes	3 = Often (more than ten times in the past four weeks)	1=Yes	3 = Often (more than ten times in the past four weeks)	1=Yes	3 = Often (more than ten times in the past four weeks)	Yes / Yego	No / Oya	No / Oya	Yes / Yego	Yes / Yego	Past 2 weeks / yes Ibyumweru 2 bishize / yego	Past 2 weeks / yes Ibyumweru 2 bishize / yego	Past 2 weeks / yes Ibyumweru 2 bishize / yego	Past 2 weeks / yes Ibyumweru 2 bishize / yego	Past 2 weeks / yes Ibyumweru 2 bishize / yego	Yes/Yego	Past 2 weeks / yes Ibyumweru 2 bishize / yego	Past 2 weeks / yes Ibyumweru 2 bishize / yego	Past 2 weeks / yes Ibyumweru 2 bishize / yego	Current Episode	10	Past episode/Yes / Igihe cyashize/ Yego	Past episode/Yes / Igihe cyashize/ Yego	Past episode/Yes / Igihe cyashize/ Yego	Past episode/Yes / Igihe cyashize/ Yego	Past episode/Yes / Igihe cyashize/ Yego	Yes/ Yego	Past episode/Yes / Igihe cyashize/ Yego	Past episode/Yes / Igihe cyashize/ Yego	Past episode/Yes / Igihe cyashize/ Yego	Past episode/Yes / Igihe cyashize/ Yego	Current	10	No / Oya
13	0. I have both parents / Mfite ababyeyi bombi	Yes/ Yego	1. Yes	2 = Sometimes (three to ten times in the past four weeks)	1= Yes	2 = Sometimes (three to ten times in the past four weeks)	1=Yes	2 = Sometimes (three to ten times in the past four weeks)	1=Yes	3 = Often (more than ten times in the past four weeks)	1=Yes	3 = Often (more than ten times in the past four weeks)	1=Yes	3 = Often (more than ten times in the past four weeks)	1=Yes	3 = Often (more than ten times in the past four weeks)	1=Yes	3 = Often (more than ten times in the past four weeks)	1=Yes	2 = Sometimes (three to ten times in the past four weeks)	No / Oya				No / Oya																						Past	0	No / Oya
14	0. I have both parents / Mfite ababyeyi bombi	No/ Oya	1. Yes	2 = Sometimes (three to ten times in the past four weeks)	1= Yes	2 = Sometimes (three to ten times in the past four weeks)	1=Yes	2 = Sometimes (three to ten times in the past four weeks)	1=Yes	2 = Sometimes (three to ten times in the past four weeks)	1=Yes	2 = Sometimes (three to ten times in the past four weeks)	1=Yes	2 = Sometimes (three to ten times in the past four weeks)	1=Yes	2 = Sometimes (three to ten times in the past four weeks)	1=Yes	2 = Sometimes (three to ten times in the past four weeks)	1=Yes	2 = Sometimes (three to ten times in the past four weeks)	No / Oya				No / Oya																						Past	0	No / Oya
14	2. No father / Ntagira se	No/ Oya	1. Yes	2 = Sometimes (three to ten times in the past four weeks)	1= Yes	2 = Sometimes (three to ten times in the past four weeks)	1=Yes	2 = Sometimes (three to ten times in the past four weeks)	1=Yes	2 = Sometimes (three to ten times in the past four weeks)	1=Yes	2 = Sometimes (three to ten times in the past four weeks)	1=Yes	2 = Sometimes (three to ten times in the past four weeks)	1=Yes	2 = Sometimes (three to ten times in the past four weeks)	1=Yes	2 = Sometimes (three to ten times in the past four weeks)	1=Yes	2 = Sometimes (three to ten times in the past four weeks)	No / Oya				No / Oya																						Past	0	No / Oya
14	0. I have both parents / Mfite ababyeyi bombi	No/ Oya	1. Yes	3 = Often (more than ten times in the past four weeks)	1= Yes	2 = Sometimes (three to ten times in the past four weeks)	1=Yes	2 = Sometimes (three to ten times in the past four weeks)	1=Yes	2 = Sometimes (three to ten times in the past four weeks)	1=Yes	2 = Sometimes (three to ten times in the past four weeks)	1=Yes	2 = Sometimes (three to ten times in the past four weeks)	1=Yes	2 = Sometimes (three to ten times in the past four weeks)	0 = No		0 = No		Yes / Yego	No / Oya	No / Oya	No / Oya	No / Oya	Past 2 weeks / yes Ibyumweru 2 bishize / yego	Past 2 weeks / yes Ibyumweru 2 bishize / yego	Past 2 weeks / yes Ibyumweru 2 bishize / yego	Past 2 weeks / yes Ibyumweru 2 bishize / yego	Past 2 weeks / yes Ibyumweru 2 bishize / yego	Yes/Yego	Past 2 weeks / No Ibyumweru 2 bishize / Oya	Past 2 weeks / No Ibyumweru 2 bishize / Oya	Past 2 weeks / No Ibyumweru 2 bishize / Oya	Recurrent Episode	5	Past episode/Yes / Igihe cyashize/ Yego	Past episode/No / Igihe cyashize/Oya	Past episode/Yes / Igihe cyashize/ Yego	Past episode/Yes / Igihe cyashize/ Yego	Past episode/Yes / Igihe cyashize/ Yego	Yes/ Yego	Past episode/Yes / Igihe cyashize/ Yego	Past episode/No / Igihe cyashize/Oya	Past episode/No / Igihe cyashize/Oya	Past episode/No / Igihe cyashize/Oya	Recurrent	2	Yes / Yego
12	0. I have both parents / Mfite ababyeyi bombi	No/ Oya	0. No		0= No		0 = No		0 = No		0 = No		0 = No		0 = No		0 = No		0 = No		No / Oya				No / Oya																						Past	0	No / Oya
10	1. No mother / Ntagira nyina	No/ Oya	1. Yes	2 = Sometimes (three to ten times in the past four weeks)	1= Yes	2 = Sometimes (three to ten times in the past four weeks)	1=Yes	2 = Sometimes (three to ten times in the past four weeks)	1=Yes	2 = Sometimes (three to ten times in the past four weeks)	1=Yes	2 = Sometimes (three to ten times in the past four weeks)	1=Yes	2 = Sometimes (three to ten times in the past four weeks)	1=Yes	2 = Sometimes (three to ten times in the past four weeks)	1=Yes	2 = Sometimes (three to ten times in the past four weeks)	1=Yes	2 = Sometimes (three to ten times in the past four weeks)	No / Oya				No / Oya																						Past	0	No / Oya
11	4. Not sure / Ntabyo azi neza	No/ Oya	1. Yes	2 = Sometimes (three to ten times in the past four weeks)	1= Yes	2 = Sometimes (three to ten times in the past four weeks)	1=Yes	2 = Sometimes (three to ten times in the past four weeks)	1=Yes	2 = Sometimes (three to ten times in the past four weeks)	1=Yes	2 = Sometimes (three to ten times in the past four weeks)	1=Yes	2 = Sometimes (three to ten times in the past four weeks)	1=Yes	2 = Sometimes (three to ten times in the past four weeks)	1=Yes	2 = Sometimes (three to ten times in the past four weeks)	0 = No		No / Oya				No / Oya																						Past	0	No / Oya
13	2. No father / Ntagira se	No/ Oya	1. Yes	2 = Sometimes (three to ten times in the past four weeks)	1= Yes	2 = Sometimes (three to ten times in the past four weeks)	1=Yes	2 = Sometimes (three to ten times in the past four weeks)	1=Yes	2 = Sometimes (three to ten times in the past four weeks)	1=Yes	2 = Sometimes (three to ten times in the past four weeks)	1=Yes	2 = Sometimes (three to ten times in the past four weeks)	1=Yes	2 = Sometimes (three to ten times in the past four weeks)	1=Yes	2 = Sometimes (three to ten times in the past four weeks)	0 = No		No / Oya				No / Oya																						Past	0	No / Oya
13	0. I have both parents / Mfite ababyeyi bombi	No/ Oya	1. Yes	2 = Sometimes (three to ten times in the past four weeks)	1= Yes	2 = Sometimes (three to ten times in the past four weeks)	1=Yes	2 = Sometimes (three to ten times in the past four weeks)	1=Yes	2 = Sometimes (three to ten times in the past four weeks)	1=Yes	3 = Often (more than ten times in the past four weeks)	1=Yes	3 = Often (more than ten times in the past four weeks)	1=Yes	3 = Often (more than ten times in the past four weeks)	1=Yes	3 = Often (more than ten times in the past four weeks)	0 = No		Yes / Yego	Yes / Yego	Yes / Yego	Yes / Yego	Yes / Yego	Past 2 weeks / yes Ibyumweru 2 bishize / yego	Past 2 weeks / No Ibyumweru 2 bishize / Oya	Past 2 weeks / yes Ibyumweru 2 bishize / yego	Past 2 weeks / yes Ibyumweru 2 bishize / yego	Past 2 weeks / yes Ibyumweru 2 bishize / yego	No/Oya	Past 2 weeks / No Ibyumweru 2 bishize / Oya	Past 2 weeks / No Ibyumweru 2 bishize / Oya	Past 2 weeks / No Ibyumweru 2 bishize / Oya	Past Episode	0	Past episode/Yes / Igihe cyashize/ Yego	Past episode/No / Igihe cyashize/Oya	Past episode/Yes / Igihe cyashize/ Yego	Past episode/Yes / Igihe cyashize/ Yego	Past episode/Yes / Igihe cyashize/ Yego	No/ Oya	Past episode/No / Igihe cyashize/Oya	Past episode/No / Igihe cyashize/Oya	Past episode/No / Igihe cyashize/Oya	Past episode/Yes / Igihe cyashize/ Yego	Past	0	No / Oya
11	0. I have both parents / Mfite ababyeyi bombi	No/ Oya	1. Yes	2 = Sometimes (three to ten times in the past four weeks)	1= Yes	2 = Sometimes (three to ten times in the past four weeks)	1=Yes	2 = Sometimes (three to ten times in the past four weeks)	1=Yes	2 = Sometimes (three to ten times in the past four weeks)	1=Yes	2 = Sometimes (three to ten times in the past four weeks)	1=Yes	2 = Sometimes (three to ten times in the past four weeks)	0 = No		0 = No		0 = No		No / Oya				No / Oya																						Past	0	No / Oya
12	0. I have both parents / Mfite ababyeyi bombi	No/ Oya	0. No		0= No		0 = No		0 = No		1=Yes	2 = Sometimes (three to ten times in the past four weeks)	1=Yes	2 = Sometimes (three to ten times in the past four weeks)	0 = No		0 = No		0 = No		No / Oya				No / Oya																						Past	0	No / Oya
14	2. No father / Ntagira se	No/ Oya	1. Yes	3 = Often (more than ten times in the past four weeks)	1= Yes	3 = Often (more than ten times in the past four weeks)	1=Yes	3 = Often (more than ten times in the past four weeks)	1=Yes	3 = Often (more than ten times in the past four weeks)	1=Yes	3 = Often (more than ten times in the past four weeks)	1=Yes	3 = Often (more than ten times in the past four weeks)	1=Yes	3 = Often (more than ten times in the past four weeks)	1=Yes	3 = Often (more than ten times in the past four weeks)	1=Yes	3 = Often (more than ten times in the past four weeks)	Yes / Yego	Yes / Yego	Yes / Yego	Yes / Yego	Yes / Yego	Past 2 weeks / yes Ibyumweru 2 bishize / yego	Past 2 weeks / yes Ibyumweru 2 bishize / yego	Past 2 weeks / yes Ibyumweru 2 bishize / yego	Past 2 weeks / yes Ibyumweru 2 bishize / yego	Past 2 weeks / yes Ibyumweru 2 bishize / yego	Yes/Yego	Past 2 weeks / yes Ibyumweru 2 bishize / yego	Past 2 weeks / yes Ibyumweru 2 bishize / yego	Past 2 weeks / No Ibyumweru 2 bishize / Oya	Recurrent Episode	12	Past episode/Yes / Igihe cyashize/ Yego	Past episode/Yes / Igihe cyashize/ Yego	Past episode/Yes / Igihe cyashize/ Yego	Past episode/Yes / Igihe cyashize/ Yego	Past episode/Yes / Igihe cyashize/ Yego	Yes/ Yego	Past episode/Yes / Igihe cyashize/ Yego	Past episode/Yes / Igihe cyashize/ Yego	Past episode/Yes / Igihe cyashize/ Yego	Past episode/Yes / Igihe cyashize/ Yego	Recurrent	8	No / Oya
7	0. I have both parents / Mfite ababyeyi bombi	No/ Oya	1. Yes	3 = Often (more than ten times in the past four weeks)	1= Yes	3 = Often (more than ten times in the past four weeks)	1=Yes	3 = Often (more than ten times in the past four weeks)	1=Yes	3 = Often (more than ten times in the past four weeks)	1=Yes	3 = Often (more than ten times in the past four weeks)	1=Yes	3 = Often (more than ten times in the past four weeks)	1=Yes	3 = Often (more than ten times in the past four weeks)	0 = No		0 = No		No / Oya				No / Oya																						Past	0	No / Oya
10	0. I have both parents / Mfite ababyeyi bombi	No/ Oya	1. Yes	2 = Sometimes (three to ten times in the past four weeks)	1= Yes	2 = Sometimes (three to ten times in the past four weeks)	1=Yes	2 = Sometimes (three to ten times in the past four weeks)	1=Yes	2 = Sometimes (three to ten times in the past four weeks)	1=Yes	2 = Sometimes (three to ten times in the past four weeks)	1=Yes	2 = Sometimes (three to ten times in the past four weeks)	1=Yes	2 = Sometimes (three to ten times in the past four weeks)	0 = No		0 = No		No / Oya				No / Oya																						Past	0	No / Oya
6	2. No father / Ntagira se	No/ Oya	0. No		0= No		0 = No		1=Yes	2 = Sometimes (three to ten times in the past four weeks)	1=Yes	2 = Sometimes (three to ten times in the past four weeks)	1=Yes	2 = Sometimes (three to ten times in the past four weeks)	1=Yes	2 = Sometimes (three to ten times in the past four weeks)	0 = No		0 = No		No / Oya				No / Oya																						Past	0	No / Oya
7	0. I have both parents / Mfite ababyeyi bombi	No/ Oya	0. No		0= No		0 = No		0 = No		0 = No		0 = No		0 = No		0 = No		0 = No		No / Oya				No / Oya																						Past	0	No / Oya
14	0. I have both parents / Mfite ababyeyi bombi	No/ Oya	1. Yes	2 = Sometimes (three to ten times in the past four weeks)	1= Yes	1 = Rarely (once or twice in the past four weeks)	1=Yes	1 = Rarely (once or twice in the past four weeks)	1=Yes	1 = Rarely (once or twice in the past four weeks)	1=Yes	2 = Sometimes (three to ten times in the past four weeks)	1=Yes	1 = Rarely (once or twice in the past four weeks)	1=Yes	1 = Rarely (once or twice in the past four weeks)	1=Yes	3 = Often (more than ten times in the past four weeks)	0 = No		Yes / Yego	No / Oya	No / Oya	No / Oya	Yes / Yego	Past 2 weeks / No Ibyumweru 2 bishize / Oya	Past 2 weeks / No Ibyumweru 2 bishize / Oya	Past 2 weeks / No Ibyumweru 2 bishize / Oya	Past 2 weeks / yes Ibyumweru 2 bishize / yego	Past 2 weeks / yes Ibyumweru 2 bishize / yego	No/Oya	Past 2 weeks / yes Ibyumweru 2 bishize / yego	Past 2 weeks / No Ibyumweru 2 bishize / Oya	Past 2 weeks / No Ibyumweru 2 bishize / Oya	Past Episode	1	Past episode/No / Igihe cyashize/Oya	Past episode/No / Igihe cyashize/Oya	Past episode/No / Igihe cyashize/Oya	Past episode/No / Igihe cyashize/Oya	Past episode/No / Igihe cyashize/Oya	No/ Oya	Past episode/No / Igihe cyashize/Oya	Past episode/No / Igihe cyashize/Oya	Past episode/No / Igihe cyashize/Oya	Past episode/No / Igihe cyashize/Oya	Past	0	No / Oya
10	0. I have both parents / Mfite ababyeyi bombi	No/ Oya	0. No		1= Yes	2 = Sometimes (three to ten times in the past four weeks)	1=Yes	2 = Sometimes (three to ten times in the past four weeks)	1=Yes	2 = Sometimes (three to ten times in the past four weeks)	1=Yes	2 = Sometimes (three to ten times in the past four weeks)	1=Yes	2 = Sometimes (three to ten times in the past four weeks)	0 = No		0 = No		0 = No		No / Oya				No / Oya																						Past	0	No / Oya
13	0. I have both parents / Mfite ababyeyi bombi	No/ Oya	1. Yes	2 = Sometimes (three to ten times in the past four weeks)	1= Yes	1 = Rarely (once or twice in the past four weeks)	1=Yes	2 = Sometimes (three to ten times in the past four weeks)	1=Yes	2 = Sometimes (three to ten times in the past four weeks)	1=Yes	2 = Sometimes (three to ten times in the past four weeks)	1=Yes	2 = Sometimes (three to ten times in the past four weeks)	1=Yes	2 = Sometimes (three to ten times in the past four weeks)	1=Yes	1 = Rarely (once or twice in the past four weeks)	1=Yes	2 = Sometimes (three to ten times in the past four weeks)	No / Oya				No / Oya																						Past	0	No / Oya
11	2. No father / Ntagira se	No/ Oya	0. No		0= No		1=Yes	2 = Sometimes (three to ten times in the past four weeks)	1=Yes	2 = Sometimes (three to ten times in the past four weeks)	0 = No		0 = No		0 = No		0 = No		0 = No		No / Oya				No / Oya																						Past	0	No / Oya
14	0. I have both parents / Mfite ababyeyi bombi	No/ Oya	0. No		1= Yes	2 = Sometimes (three to ten times in the past four weeks)	1=Yes	2 = Sometimes (three to ten times in the past four weeks)	1=Yes	2 = Sometimes (three to ten times in the past four weeks)	1=Yes	2 = Sometimes (three to ten times in the past four weeks)	1=Yes	2 = Sometimes (three to ten times in the past four weeks)	1=Yes	1 = Rarely (once or twice in the past four weeks)	0 = No		0 = No		No / Oya				No / Oya																						Past	0	No / Oya
14	0. I have both parents / Mfite ababyeyi bombi	No/ Oya	0. No		0= No		0 = No		1=Yes	1 = Rarely (once or twice in the past four weeks)	1=Yes	1 = Rarely (once or twice in the past four weeks)	0 = No		0 = No		0 = No		0 = No		No / Oya				No / Oya																						Past	0	No / Oya
12	0. I have both parents / Mfite ababyeyi bombi	No/ Oya	0. No		1= Yes	2 = Sometimes (three to ten times in the past four weeks)	1=Yes	2 = Sometimes (three to ten times in the past four weeks)	0 = No		0 = No		0 = No		1=Yes	1 = Rarely (once or twice in the past four weeks)	1=Yes	1 = Rarely (once or twice in the past four weeks)	0 = No		No / Oya				No / Oya																						Past	0	No / Oya
17	0. I have both parents / Mfite ababyeyi bombi	No/ Oya	1. Yes	1 = Rarely (once or twice in the past four weeks)	1= Yes	2 = Sometimes (three to ten times in the past four weeks)	1=Yes	2 = Sometimes (three to ten times in the past four weeks)	1=Yes	2 = Sometimes (three to ten times in the past four weeks)	1=Yes	2 = Sometimes (three to ten times in the past four weeks)	1=Yes	2 = Sometimes (three to ten times in the past four weeks)	1=Yes	2 = Sometimes (three to ten times in the past four weeks)	1=Yes	2 = Sometimes (three to ten times in the past four weeks)	1=Yes	2 = Sometimes (three to ten times in the past four weeks)	Yes / Yego	No / Oya	No / Oya	No / Oya	No / Oya	Past 2 weeks / No Ibyumweru 2 bishize / Oya	Past 2 weeks / No Ibyumweru 2 bishize / Oya	Past 2 weeks / No Ibyumweru 2 bishize / Oya	Past 2 weeks / No Ibyumweru 2 bishize / Oya	Past 2 weeks / No Ibyumweru 2 bishize / Oya	No/Oya	Past 2 weeks / No Ibyumweru 2 bishize / Oya	Past 2 weeks / No Ibyumweru 2 bishize / Oya	Past 2 weeks / No Ibyumweru 2 bishize / Oya	Past Episode	0	Past episode/No / Igihe cyashize/Oya	Past episode/No / Igihe cyashize/Oya	Past episode/No / Igihe cyashize/Oya	Past episode/No / Igihe cyashize/Oya	Past episode/No / Igihe cyashize/Oya	No/ Oya	Past episode/No / Igihe cyashize/Oya	Past episode/No / Igihe cyashize/Oya	Past episode/No / Igihe cyashize/Oya	Past episode/No / Igihe cyashize/Oya	Past	0	No / Oya
7	0. I have both parents / Mfite ababyeyi bombi	No/ Oya	1. Yes	2 = Sometimes (three to ten times in the past four weeks)	1= Yes	2 = Sometimes (three to ten times in the past four weeks)	1=Yes	2 = Sometimes (three to ten times in the past four weeks)	1=Yes	2 = Sometimes (three to ten times in the past four weeks)	0 = No		0 = No		0 = No		0 = No		0 = No		No / Oya				No / Oya																						Past	0	No / Oya
11	0. I have both parents / Mfite ababyeyi bombi	No/ Oya	0. No		0= No		0 = No		0 = No		0 = No		0 = No		0 = No		0 = No		0 = No		No / Oya				No / Oya																						Past	0	No / Oya
17	0. I have both parents / Mfite ababyeyi bombi	No/ Oya	1. Yes	2 = Sometimes (three to ten times in the past four weeks)	1= Yes	2 = Sometimes (three to ten times in the past four weeks)	1=Yes	2 = Sometimes (three to ten times in the past four weeks)	1=Yes	2 = Sometimes (three to ten times in the past four weeks)	1=Yes	2 = Sometimes (three to ten times in the past four weeks)	1=Yes	2 = Sometimes (three to ten times in the past four weeks)	1=Yes	2 = Sometimes (three to ten times in the past four weeks)	1=Yes	2 = Sometimes (three to ten times in the past four weeks)	1=Yes	2 = Sometimes (three to ten times in the past four weeks)	Yes / Yego	Yes / Yego	Yes / Yego	Yes / Yego	Yes / Yego	Past 2 weeks / yes Ibyumweru 2 bishize / yego	Past 2 weeks / yes Ibyumweru 2 bishize / yego	Past 2 weeks / yes Ibyumweru 2 bishize / yego	Past 2 weeks / yes Ibyumweru 2 bishize / yego	Past 2 weeks / No Ibyumweru 2 bishize / Oya	No/Oya	Past 2 weeks / yes Ibyumweru 2 bishize / yego	Past 2 weeks / No Ibyumweru 2 bishize / Oya	Past 2 weeks / No Ibyumweru 2 bishize / Oya	Past Episode	5	Past episode/Yes / Igihe cyashize/ Yego	Past episode/Yes / Igihe cyashize/ Yego	Past episode/Yes / Igihe cyashize/ Yego	Past episode/Yes / Igihe cyashize/ Yego	Past episode/Yes / Igihe cyashize/ Yego	Yes/ Yego	Past episode/Yes / Igihe cyashize/ Yego	Past episode/No / Igihe cyashize/Oya	Past episode/Yes / Igihe cyashize/ Yego	Past episode/Yes / Igihe cyashize/ Yego	Past	5	No / Oya
13	0. I have both parents / Mfite ababyeyi bombi	No/ Oya	0. No		0= No		0 = No		0 = No		0 = No		0 = No		0 = No		0 = No		0 = No		No / Oya				No / Oya																						Past	0	No / Oya
13	4. Not sure / Ntabyo azi neza	No/ Oya	0. No		0= No		0 = No		0 = No		0 = No		0 = No		0 = No		0 = No		0 = No		No / Oya				No / Oya																						Past	0	No / Oya
14	0. I have both parents / Mfite ababyeyi bombi	No/ Oya	0. No		0= No		0 = No		0 = No		0 = No		0 = No		0 = No		0 = No		0 = No		No / Oya				No / Oya																						Past	0	No / Oya
11	0. I have both parents / Mfite ababyeyi bombi	No/ Oya	1. Yes	2 = Sometimes (three to ten times in the past four weeks)	1= Yes	2 = Sometimes (three to ten times in the past four weeks)	1=Yes	2 = Sometimes (three to ten times in the past four weeks)	1=Yes	2 = Sometimes (three to ten times in the past four weeks)	1=Yes	2 = Sometimes (three to ten times in the past four weeks)	1=Yes	2 = Sometimes (three to ten times in the past four weeks)	1=Yes	2 = Sometimes (three to ten times in the past four weeks)	1=Yes	2 = Sometimes (three to ten times in the past four weeks)	1=Yes	2 = Sometimes (three to ten times in the past four weeks)	No / Oya				No / Oya																						Past	0	No / Oya
16	0. I have both parents / Mfite ababyeyi bombi	No/ Oya	1. Yes	1 = Rarely (once or twice in the past four weeks)	1= Yes	1 = Rarely (once or twice in the past four weeks)	1=Yes	1 = Rarely (once or twice in the past four weeks)	1=Yes	1 = Rarely (once or twice in the past four weeks)	1=Yes	1 = Rarely (once or twice in the past four weeks)	1=Yes	1 = Rarely (once or twice in the past four weeks)	1=Yes	1 = Rarely (once or twice in the past four weeks)	1=Yes	1 = Rarely (once or twice in the past four weeks)	1=Yes	1 = Rarely (once or twice in the past four weeks)	No / Oya				No / Oya																						Past	0	No / Oya
13	0. I have both parents / Mfite ababyeyi bombi	No/ Oya	0. No		1= Yes	2 = Sometimes (three to ten times in the past four weeks)	1=Yes	2 = Sometimes (three to ten times in the past four weeks)	1=Yes	2 = Sometimes (three to ten times in the past four weeks)	1=Yes	2 = Sometimes (three to ten times in the past four weeks)	0 = No		0 = No		0 = No		0 = No		No / Oya				No / Oya																						Past	0	No / Oya
12	0. I have both parents / Mfite ababyeyi bombi	No/ Oya	1. Yes	2 = Sometimes (three to ten times in the past four weeks)	1= Yes	2 = Sometimes (three to ten times in the past four weeks)	1=Yes	2 = Sometimes (three to ten times in the past four weeks)	1=Yes	2 = Sometimes (three to ten times in the past four weeks)	1=Yes	2 = Sometimes (three to ten times in the past four weeks)	1=Yes	2 = Sometimes (three to ten times in the past four weeks)	1=Yes	2 = Sometimes (three to ten times in the past four weeks)	1=Yes	2 = Sometimes (three to ten times in the past four weeks)	1=Yes	2 = Sometimes (three to ten times in the past four weeks)	Yes / Yego	Yes / Yego	Yes / Yego	Yes / Yego	Yes / Yego	Past 2 weeks / yes Ibyumweru 2 bishize / yego	Past 2 weeks / yes Ibyumweru 2 bishize / yego	Past 2 weeks / yes Ibyumweru 2 bishize / yego	Past 2 weeks / yes Ibyumweru 2 bishize / yego	Past 2 weeks / yes Ibyumweru 2 bishize / yego	No/Oya	Past 2 weeks / yes Ibyumweru 2 bishize / yego	Past 2 weeks / yes Ibyumweru 2 bishize / yego	Past 2 weeks / yes Ibyumweru 2 bishize / yego	Current Episode	3	Past episode/Yes / Igihe cyashize/ Yego	Past episode/Yes / Igihe cyashize/ Yego	Past episode/Yes / Igihe cyashize/ Yego	Past episode/No / Igihe cyashize/Oya	Past episode/Yes / Igihe cyashize/ Yego	No/ Oya	Past episode/Yes / Igihe cyashize/ Yego	Past episode/Yes / Igihe cyashize/ Yego	Past episode/Yes / Igihe cyashize/ Yego	Past episode/Yes / Igihe cyashize/ Yego	Current	3	No / Oya
16	0. I have both parents / Mfite ababyeyi bombi	No/ Oya	0. No		1= Yes	2 = Sometimes (three to ten times in the past four weeks)	1=Yes	2 = Sometimes (three to ten times in the past four weeks)	1=Yes	2 = Sometimes (three to ten times in the past four weeks)	1=Yes	2 = Sometimes (three to ten times in the past four weeks)	1=Yes	2 = Sometimes (three to ten times in the past four weeks)	1=Yes	2 = Sometimes (three to ten times in the past four weeks)	1=Yes	2 = Sometimes (three to ten times in the past four weeks)	1=Yes	2 = Sometimes (three to ten times in the past four weeks)	No / Oya				No / Oya																						Past	0	No / Oya
12	0. I have both parents / Mfite ababyeyi bombi	No/ Oya	0. No		0= No		0 = No		0 = No		0 = No		0 = No		0 = No		0 = No		0 = No		No / Oya				No / Oya																						Past	0	No / Oya
17	2. No father / Ntagira se	No/ Oya	1. Yes	2 = Sometimes (three to ten times in the past four weeks)	1= Yes	2 = Sometimes (three to ten times in the past four weeks)	1=Yes	2 = Sometimes (three to ten times in the past four weeks)	1=Yes	2 = Sometimes (three to ten times in the past four weeks)	1=Yes	2 = Sometimes (three to ten times in the past four weeks)	1=Yes	2 = Sometimes (three to ten times in the past four weeks)	1=Yes	2 = Sometimes (three to ten times in the past four weeks)	1=Yes	2 = Sometimes (three to ten times in the past four weeks)	1=Yes	2 = Sometimes (three to ten times in the past four weeks)	No / Oya				No / Oya																						Past	0	No / Oya
14	0. I have both parents / Mfite ababyeyi bombi	No/ Oya	0. No		0= No		0 = No		0 = No		0 = No		0 = No		0 = No		0 = No		0 = No		No / Oya				No / Oya																						Past	0	No / Oya
15	0. I have both parents / Mfite ababyeyi bombi	No/ Oya	0. No		0= No		0 = No		0 = No		0 = No		0 = No		0 = No		0 = No		0 = No		No / Oya				No / Oya																						Past	0	No / Oya
11	0. I have both parents / Mfite ababyeyi bombi	No/ Oya	1. Yes	1 = Rarely (once or twice in the past four weeks)	1= Yes	1 = Rarely (once or twice in the past four weeks)	1=Yes	1 = Rarely (once or twice in the past four weeks)	1=Yes	1 = Rarely (once or twice in the past four weeks)	1=Yes	1 = Rarely (once or twice in the past four weeks)	1=Yes	1 = Rarely (once or twice in the past four weeks)	1=Yes	1 = Rarely (once or twice in the past four weeks)	1=Yes	1 = Rarely (once or twice in the past four weeks)	1=Yes	1 = Rarely (once or twice in the past four weeks)	No / Oya				No / Oya																						Past	0	No / Oya
16	0. I have both parents / Mfite ababyeyi bombi	No/ Oya	1. Yes	2 = Sometimes (three to ten times in the past four weeks)	1= Yes	2 = Sometimes (three to ten times in the past four weeks)	1=Yes	2 = Sometimes (three to ten times in the past four weeks)	1=Yes	2 = Sometimes (three to ten times in the past four weeks)	1=Yes	3 = Often (more than ten times in the past four weeks)	1=Yes	2 = Sometimes (three to ten times in the past four weeks)	1=Yes	3 = Often (more than ten times in the past four weeks)	1=Yes	3 = Often (more than ten times in the past four weeks)	1=Yes	3 = Often (more than ten times in the past four weeks)	Yes / Yego	No / Oya	Yes / Yego	No / Oya	Yes / Yego	Past 2 weeks / yes Ibyumweru 2 bishize / yego	Past 2 weeks / No Ibyumweru 2 bishize / Oya	Past 2 weeks / yes Ibyumweru 2 bishize / yego	Past 2 weeks / yes Ibyumweru 2 bishize / yego	Past 2 weeks / yes Ibyumweru 2 bishize / yego	Yes/Yego	Past 2 weeks / yes Ibyumweru 2 bishize / yego	Past 2 weeks / No Ibyumweru 2 bishize / Oya	Past 2 weeks / yes Ibyumweru 2 bishize / yego	Past Episode	2	Past episode/Yes / Igihe cyashize/ Yego	Past episode/Yes / Igihe cyashize/ Yego	Past episode/Yes / Igihe cyashize/ Yego	Past episode/Yes / Igihe cyashize/ Yego	Past episode/Yes / Igihe cyashize/ Yego	Yes/ Yego	Past episode/Yes / Igihe cyashize/ Yego	Past episode/No / Igihe cyashize/Oya	Past episode/Yes / Igihe cyashize/ Yego	Past episode/Yes / Igihe cyashize/ Yego	Past	2	No / Oya
11	0. I have both parents / Mfite ababyeyi bombi	No/ Oya	1. Yes	1 = Rarely (once or twice in the past four weeks)	1= Yes	1 = Rarely (once or twice in the past four weeks)	1=Yes	1 = Rarely (once or twice in the past four weeks)	1=Yes	1 = Rarely (once or twice in the past four weeks)	1=Yes	1 = Rarely (once or twice in the past four weeks)	1=Yes	1 = Rarely (once or twice in the past four weeks)	1=Yes	1 = Rarely (once or twice in the past four weeks)	1=Yes	1 = Rarely (once or twice in the past four weeks)	1=Yes	1 = Rarely (once or twice in the past four weeks)	No / Oya				No / Oya																						Past	0	No / Oya
13	4. Not sure / Ntabyo azi neza	No/ Oya	1. Yes	2 = Sometimes (three to ten times in the past four weeks)	1= Yes	2 = Sometimes (three to ten times in the past four weeks)	1=Yes	2 = Sometimes (three to ten times in the past four weeks)	0 = No		0 = No		0 = No		0 = No		0 = No		0 = No		No / Oya				No / Oya																						Past	0	No / Oya
14	0. I have both parents / Mfite ababyeyi bombi	No/ Oya	1. Yes	1 = Rarely (once or twice in the past four weeks)	1= Yes	1 = Rarely (once or twice in the past four weeks)	1=Yes	1 = Rarely (once or twice in the past four weeks)	1=Yes	1 = Rarely (once or twice in the past four weeks)	1=Yes	1 = Rarely (once or twice in the past four weeks)	1=Yes	1 = Rarely (once or twice in the past four weeks)	1=Yes	1 = Rarely (once or twice in the past four weeks)	1=Yes	1 = Rarely (once or twice in the past four weeks)	1=Yes	1 = Rarely (once or twice in the past four weeks)	No / Oya				No / Oya																						Past	0	No / Oya
14	4. Not sure / Ntabyo azi neza	No/ Oya	1. Yes	2 = Sometimes (three to ten times in the past four weeks)	1= Yes	2 = Sometimes (three to ten times in the past four weeks)	1=Yes	2 = Sometimes (three to ten times in the past four weeks)	1=Yes	2 = Sometimes (three to ten times in the past four weeks)	1=Yes	2 = Sometimes (three to ten times in the past four weeks)	1=Yes	2 = Sometimes (three to ten times in the past four weeks)	1=Yes	2 = Sometimes (three to ten times in the past four weeks)	1=Yes	2 = Sometimes (three to ten times in the past four weeks)	1=Yes	2 = Sometimes (three to ten times in the past four weeks)	No / Oya				No / Oya																						Past	0	No / Oya
13	0. I have both parents / Mfite ababyeyi bombi	No/ Oya	0. No		0= No		0 = No		0 = No		0 = No		0 = No		0 = No		0 = No		0 = No		No / Oya				No / Oya																						Past	0	No / Oya
12	0. I have both parents / Mfite ababyeyi bombi	No/ Oya	1. Yes	1 = Rarely (once or twice in the past four weeks)	1= Yes	1 = Rarely (once or twice in the past four weeks)	1=Yes	1 = Rarely (once or twice in the past four weeks)	1=Yes	1 = Rarely (once or twice in the past four weeks)	1=Yes	1 = Rarely (once or twice in the past four weeks)	1=Yes	1 = Rarely (once or twice in the past four weeks)	1=Yes	1 = Rarely (once or twice in the past four weeks)	1=Yes	1 = Rarely (once or twice in the past four weeks)	1=Yes	1 = Rarely (once or twice in the past four weeks)	No / Oya				No / Oya																						Past	0	No / Oya
17	0. I have both parents / Mfite ababyeyi bombi	No/ Oya	0. No		1= Yes	2 = Sometimes (three to ten times in the past four weeks)	1=Yes	2 = Sometimes (three to ten times in the past four weeks)	0 = No		1=Yes	2 = Sometimes (three to ten times in the past four weeks)	0 = No		1=Yes	2 = Sometimes (three to ten times in the past four weeks)	1=Yes	2 = Sometimes (three to ten times in the past four weeks)	1=Yes	2 = Sometimes (three to ten times in the past four weeks)	No / Oya				No / Oya																						Past	0	No / Oya
16	2. No father / Ntagira se	No/ Oya	1. Yes	1 = Rarely (once or twice in the past four weeks)	1= Yes	1 = Rarely (once or twice in the past four weeks)	1=Yes	1 = Rarely (once or twice in the past four weeks)	1=Yes	1 = Rarely (once or twice in the past four weeks)	1=Yes	1 = Rarely (once or twice in the past four weeks)	1=Yes	1 = Rarely (once or twice in the past four weeks)	1=Yes	1 = Rarely (once or twice in the past four weeks)	1=Yes	1 = Rarely (once or twice in the past four weeks)	1=Yes	1 = Rarely (once or twice in the past four weeks)	No / Oya				No / Oya																						Past	0	No / Oya
11	2. No father / Ntagira se	No/ Oya	0. No		1= Yes	2 = Sometimes (three to ten times in the past four weeks)	0 = No		0 = No		0 = No		0 = No		0 = No		0 = No		0 = No		No / Oya				No / Oya																						Past	0	No / Oya
14	0. I have both parents / Mfite ababyeyi bombi	No/ Oya	1. Yes	1 = Rarely (once or twice in the past four weeks)	1= Yes	1 = Rarely (once or twice in the past four weeks)	1=Yes	1 = Rarely (once or twice in the past four weeks)	1=Yes	1 = Rarely (once or twice in the past four weeks)	1=Yes	1 = Rarely (once or twice in the past four weeks)	1=Yes	1 = Rarely (once or twice in the past four weeks)	1=Yes	1 = Rarely (once or twice in the past four weeks)	1=Yes	1 = Rarely (once or twice in the past four weeks)	1=Yes	1 = Rarely (once or twice in the past four weeks)	No / Oya				No / Oya																						Past	0	No / Oya
13	0. I have both parents / Mfite ababyeyi bombi	No/ Oya	1. Yes	2 = Sometimes (three to ten times in the past four weeks)	1= Yes	2 = Sometimes (three to ten times in the past four weeks)	1=Yes	2 = Sometimes (three to ten times in the past four weeks)	1=Yes	2 = Sometimes (three to ten times in the past four weeks)	1=Yes	3 = Often (more than ten times in the past four weeks)	1=Yes	3 = Often (more than ten times in the past four weeks)	1=Yes	3 = Often (more than ten times in the past four weeks)	1=Yes	3 = Often (more than ten times in the past four weeks)	1=Yes	3 = Often (more than ten times in the past four weeks)	No / Oya				No / Oya																						Past	0	No / Oya
17	0. I have both parents / Mfite ababyeyi bombi	No/ Oya	1. Yes	1 = Rarely (once or twice in the past four weeks)	1= Yes	1 = Rarely (once or twice in the past four weeks)	1=Yes	1 = Rarely (once or twice in the past four weeks)	1=Yes	1 = Rarely (once or twice in the past four weeks)	1=Yes	1 = Rarely (once or twice in the past four weeks)	1=Yes	1 = Rarely (once or twice in the past four weeks)	1=Yes	1 = Rarely (once or twice in the past four weeks)	1=Yes	1 = Rarely (once or twice in the past four weeks)	1=Yes	1 = Rarely (once or twice in the past four weeks)	No / Oya				No / Oya																						Past	0	No / Oya
16	0. I have both parents / Mfite ababyeyi bombi	No/ Oya	0. No		0= No		0 = No		0 = No		0 = No		0 = No		0 = No		0 = No		0 = No		No / Oya				No / Oya																						Past	0	No / Oya
13	0. I have both parents / Mfite ababyeyi bombi	No/ Oya	1. Yes	1 = Rarely (once or twice in the past four weeks)	1= Yes	1 = Rarely (once or twice in the past four weeks)	1=Yes	1 = Rarely (once or twice in the past four weeks)	1=Yes	1 = Rarely (once or twice in the past four weeks)	1=Yes	1 = Rarely (once or twice in the past four weeks)	1=Yes	1 = Rarely (once or twice in the past four weeks)	1=Yes	1 = Rarely (once or twice in the past four weeks)	1=Yes	1 = Rarely (once or twice in the past four weeks)	1=Yes	1 = Rarely (once or twice in the past four weeks)	No / Oya				No / Oya																						Past	0	No / Oya
13	0. I have both parents / Mfite ababyeyi bombi	No/ Oya	0. No		1= Yes	1 = Rarely (once or twice in the past four weeks)	1=Yes	1 = Rarely (once or twice in the past four weeks)	0 = No		1=Yes	1 = Rarely (once or twice in the past four weeks)	1=Yes	1 = Rarely (once or twice in the past four weeks)	0 = No		0 = No		0 = No		No / Oya				No / Oya																						Past	0	No / Oya
12	2. No father / Ntagira se	No/ Oya	1. Yes	1 = Rarely (once or twice in the past four weeks)	1= Yes	1 = Rarely (once or twice in the past four weeks)	1=Yes	1 = Rarely (once or twice in the past four weeks)	1=Yes	1 = Rarely (once or twice in the past four weeks)	1=Yes	1 = Rarely (once or twice in the past four weeks)	1=Yes	1 = Rarely (once or twice in the past four weeks)	1=Yes	1 = Rarely (once or twice in the past four weeks)	1=Yes	1 = Rarely (once or twice in the past four weeks)	1=Yes	1 = Rarely (once or twice in the past four weeks)	No / Oya				No / Oya																						Past	0	No / Oya
9	0. I have both parents / Mfite ababyeyi bombi	No/ Oya	1. Yes	2 = Sometimes (three to ten times in the past four weeks)	1= Yes	3 = Often (more than ten times in the past four weeks)	1=Yes	2 = Sometimes (three to ten times in the past four weeks)	1=Yes	1 = Rarely (once or twice in the past four weeks)	1=Yes	1 = Rarely (once or twice in the past four weeks)	1=Yes	1 = Rarely (once or twice in the past four weeks)	1=Yes	1 = Rarely (once or twice in the past four weeks)	1=Yes	1 = Rarely (once or twice in the past four weeks)	1=Yes	1 = Rarely (once or twice in the past four weeks)	No / Oya				No / Oya																						Past	0	No / Oya
11	2. No father / Ntagira se	No/ Oya	1. Yes	1 = Rarely (once or twice in the past four weeks)	1= Yes	1 = Rarely (once or twice in the past four weeks)	1=Yes	1 = Rarely (once or twice in the past four weeks)	1=Yes	1 = Rarely (once or twice in the past four weeks)	1=Yes	1 = Rarely (once or twice in the past four weeks)	1=Yes	1 = Rarely (once or twice in the past four weeks)	1=Yes	1 = Rarely (once or twice in the past four weeks)	1=Yes	1 = Rarely (once or twice in the past four weeks)	1=Yes	1 = Rarely (once or twice in the past four weeks)	No / Oya				No / Oya																						Past	0	No / Oya
10	0. I have both parents / Mfite ababyeyi bombi	No/ Oya	1. Yes	1 = Rarely (once or twice in the past four weeks)	1= Yes	1 = Rarely (once or twice in the past four weeks)	1=Yes	1 = Rarely (once or twice in the past four weeks)	1=Yes	1 = Rarely (once or twice in the past four weeks)	1=Yes	1 = Rarely (once or twice in the past four weeks)	1=Yes	1 = Rarely (once or twice in the past four weeks)	1=Yes	1 = Rarely (once or twice in the past four weeks)	1=Yes	1 = Rarely (once or twice in the past four weeks)	1=Yes	1 = Rarely (once or twice in the past four weeks)	No / Oya				No / Oya																						Past	0	No / Oya
10	2. No father / Ntagira se	No/ Oya	1. Yes	2 = Sometimes (three to ten times in the past four weeks)	1= Yes	3 = Often (more than ten times in the past four weeks)	1=Yes	3 = Often (more than ten times in the past four weeks)	1=Yes	2 = Sometimes (three to ten times in the past four weeks)	1=Yes	3 = Often (more than ten times in the past four weeks)	1=Yes	3 = Often (more than ten times in the past four weeks)	1=Yes	3 = Often (more than ten times in the past four weeks)	1=Yes	3 = Often (more than ten times in the past four weeks)	1=Yes	3 = Often (more than ten times in the past four weeks)	Yes / Yego	Yes / Yego	Yes / Yego	Yes / Yego	Yes / Yego	Past 2 weeks / yes Ibyumweru 2 bishize / yego	Past 2 weeks / yes Ibyumweru 2 bishize / yego	Past 2 weeks / yes Ibyumweru 2 bishize / yego	Past 2 weeks / yes Ibyumweru 2 bishize / yego	Past 2 weeks / yes Ibyumweru 2 bishize / yego	Yes/Yego	Past 2 weeks / yes Ibyumweru 2 bishize / yego	Past 2 weeks / yes Ibyumweru 2 bishize / yego	Past 2 weeks / yes Ibyumweru 2 bishize / yego	Past Episode	4	Past episode/Yes / Igihe cyashize/ Yego	Past episode/Yes / Igihe cyashize/ Yego	Past episode/Yes / Igihe cyashize/ Yego	Past episode/Yes / Igihe cyashize/ Yego	Past episode/Yes / Igihe cyashize/ Yego	Yes/ Yego	Past episode/Yes / Igihe cyashize/ Yego	Past episode/Yes / Igihe cyashize/ Yego	Past episode/Yes / Igihe cyashize/ Yego	Past episode/Yes / Igihe cyashize/ Yego	Past	4	Yes / Yego
13	0. I have both parents / Mfite ababyeyi bombi	No/ Oya	1. Yes	1 = Rarely (once or twice in the past four weeks)	1= Yes	1 = Rarely (once or twice in the past four weeks)	1=Yes	1 = Rarely (once or twice in the past four weeks)	1=Yes	1 = Rarely (once or twice in the past four weeks)	1=Yes	1 = Rarely (once or twice in the past four weeks)	1=Yes	1 = Rarely (once or twice in the past four weeks)	1=Yes	1 = Rarely (once or twice in the past four weeks)	1=Yes	1 = Rarely (once or twice in the past four weeks)	1=Yes	1 = Rarely (once or twice in the past four weeks)	No / Oya				No / Oya																						Past	0	No / Oya
12	0. I have both parents / Mfite ababyeyi bombi	No/ Oya	1. Yes	2 = Sometimes (three to ten times in the past four weeks)	1= Yes	2 = Sometimes (three to ten times in the past four weeks)	1=Yes	3 = Often (more than ten times in the past four weeks)	1=Yes	3 = Often (more than ten times in the past four weeks)	1=Yes	3 = Often (more than ten times in the past four weeks)	1=Yes	3 = Often (more than ten times in the past four weeks)	1=Yes	2 = Sometimes (three to ten times in the past four weeks)	1=Yes	3 = Often (more than ten times in the past four weeks)	1=Yes	3 = Often (more than ten times in the past four weeks)	Yes / Yego	Yes / Yego	Yes / Yego	Yes / Yego	Yes / Yego	Past 2 weeks / No Ibyumweru 2 bishize / Oya	Past 2 weeks / No Ibyumweru 2 bishize / Oya	Past 2 weeks / No Ibyumweru 2 bishize / Oya	Past 2 weeks / No Ibyumweru 2 bishize / Oya	Past 2 weeks / No Ibyumweru 2 bishize / Oya	Yes/Yego	Past 2 weeks / yes Ibyumweru 2 bishize / yego	Past 2 weeks / No Ibyumweru 2 bishize / Oya	Past 2 weeks / yes Ibyumweru 2 bishize / yego	Past Episode	8	Past episode/Yes / Igihe cyashize/ Yego	Past episode/Yes / Igihe cyashize/ Yego	Past episode/Yes / Igihe cyashize/ Yego	Past episode/Yes / Igihe cyashize/ Yego	Past episode/No / Igihe cyashize/Oya	No/ Oya	Past episode/No / Igihe cyashize/Oya	Past episode/No / Igihe cyashize/Oya	Past episode/No / Igihe cyashize/Oya	Past episode/No / Igihe cyashize/Oya	Past	0	No / Oya
14	0. I have both parents / Mfite ababyeyi bombi	No/ Oya	1. Yes	1 = Rarely (once or twice in the past four weeks)	1= Yes	1 = Rarely (once or twice in the past four weeks)	1=Yes	1 = Rarely (once or twice in the past four weeks)	1=Yes	1 = Rarely (once or twice in the past four weeks)	1=Yes	1 = Rarely (once or twice in the past four weeks)	1=Yes	1 = Rarely (once or twice in the past four weeks)	1=Yes	1 = Rarely (once or twice in the past four weeks)	1=Yes	1 = Rarely (once or twice in the past four weeks)	1=Yes	1 = Rarely (once or twice in the past four weeks)	No / Oya				No / Oya																						Past	0	No / Oya
16	2. No father / Ntagira se	No/ Oya	1. Yes	3 = Often (more than ten times in the past four weeks)	1= Yes	3 = Often (more than ten times in the past four weeks)	1=Yes	3 = Often (more than ten times in the past four weeks)	1=Yes	3 = Often (more than ten times in the past four weeks)	1=Yes	3 = Often (more than ten times in the past four weeks)	1=Yes	3 = Often (more than ten times in the past four weeks)	1=Yes	3 = Often (more than ten times in the past four weeks)	1=Yes	3 = Often (more than ten times in the past four weeks)	1=Yes	3 = Often (more than ten times in the past four weeks)	Yes / Yego	Yes / Yego	Yes / Yego	Yes / Yego	Yes / Yego	Past 2 weeks / yes Ibyumweru 2 bishize / yego	Past 2 weeks / yes Ibyumweru 2 bishize / yego	Past 2 weeks / yes Ibyumweru 2 bishize / yego	Past 2 weeks / yes Ibyumweru 2 bishize / yego	Past 2 weeks / yes Ibyumweru 2 bishize / yego	Yes/Yego	Past 2 weeks / yes Ibyumweru 2 bishize / yego	Past 2 weeks / yes Ibyumweru 2 bishize / yego	Past 2 weeks / yes Ibyumweru 2 bishize / yego	Past Episode	4	Past episode/Yes / Igihe cyashize/ Yego	Past episode/Yes / Igihe cyashize/ Yego	Past episode/Yes / Igihe cyashize/ Yego	Past episode/Yes / Igihe cyashize/ Yego	Past episode/Yes / Igihe cyashize/ Yego	Yes/ Yego	Past episode/Yes / Igihe cyashize/ Yego	Past episode/Yes / Igihe cyashize/ Yego	Past episode/Yes / Igihe cyashize/ Yego	Past episode/Yes / Igihe cyashize/ Yego	Past	4	No / Oya
15	0. I have both parents / Mfite ababyeyi bombi	No/ Oya	1. Yes	1 = Rarely (once or twice in the past four weeks)	1= Yes	1 = Rarely (once or twice in the past four weeks)	1=Yes	1 = Rarely (once or twice in the past four weeks)	1=Yes	1 = Rarely (once or twice in the past four weeks)	1=Yes	1 = Rarely (once or twice in the past four weeks)	1=Yes	1 = Rarely (once or twice in the past four weeks)	1=Yes	1 = Rarely (once or twice in the past four weeks)	1=Yes	1 = Rarely (once or twice in the past four weeks)	1=Yes	1 = Rarely (once or twice in the past four weeks)	No / Oya				No / Oya																						Past	0	No / Oya
9	0. I have both parents / Mfite ababyeyi bombi	No/ Oya	1. Yes	2 = Sometimes (three to ten times in the past four weeks)	1= Yes	2 = Sometimes (three to ten times in the past four weeks)	1=Yes	3 = Often (more than ten times in the past four weeks)	1=Yes	2 = Sometimes (three to ten times in the past four weeks)	1=Yes	2 = Sometimes (three to ten times in the past four weeks)	1=Yes	2 = Sometimes (three to ten times in the past four weeks)	1=Yes	2 = Sometimes (three to ten times in the past four weeks)	1=Yes	2 = Sometimes (three to ten times in the past four weeks)	1=Yes	2 = Sometimes (three to ten times in the past four weeks)	No / Oya				No / Oya																						Past	0	No / Oya
12	0. I have both parents / Mfite ababyeyi bombi	No/ Oya	0. No		0= No		0 = No		0 = No		0 = No		0 = No		0 = No		0 = No		0 = No		No / Oya				No / Oya																						Past	0	No / Oya
17	0. I have both parents / Mfite ababyeyi bombi	No/ Oya	1. Yes	1 = Rarely (once or twice in the past four weeks)	1= Yes	1 = Rarely (once or twice in the past four weeks)	1=Yes	1 = Rarely (once or twice in the past four weeks)	1=Yes	1 = Rarely (once or twice in the past four weeks)	1=Yes	1 = Rarely (once or twice in the past four weeks)	1=Yes	1 = Rarely (once or twice in the past four weeks)	1=Yes	1 = Rarely (once or twice in the past four weeks)	1=Yes	1 = Rarely (once or twice in the past four weeks)	1=Yes	1 = Rarely (once or twice in the past four weeks)	No / Oya				No / Oya																						Past	0	No / Oya
11	0. I have both parents / Mfite ababyeyi bombi	No/ Oya	0. No		0= No		0 = No		0 = No		0 = No		0 = No		0 = No		0 = No		0 = No		No / Oya				No / Oya																						Past	0	No / Oya
16	0. I have both parents / Mfite ababyeyi bombi	No/ Oya	1. Yes	1 = Rarely (once or twice in the past four weeks)	1= Yes	1 = Rarely (once or twice in the past four weeks)	1=Yes	1 = Rarely (once or twice in the past four weeks)	1=Yes	1 = Rarely (once or twice in the past four weeks)	1=Yes	1 = Rarely (once or twice in the past four weeks)	1=Yes	1 = Rarely (once or twice in the past four weeks)	1=Yes	1 = Rarely (once or twice in the past four weeks)	1=Yes	1 = Rarely (once or twice in the past four weeks)	1=Yes	1 = Rarely (once or twice in the past four weeks)	No / Oya				No / Oya																						Past	0	No / Oya
15	0. I have both parents / Mfite ababyeyi bombi	No/ Oya	1. Yes	2 = Sometimes (three to ten times in the past four weeks)	1= Yes	2 = Sometimes (three to ten times in the past four weeks)	1=Yes	2 = Sometimes (three to ten times in the past four weeks)	1=Yes	3 = Often (more than ten times in the past four weeks)	1=Yes	2 = Sometimes (three to ten times in the past four weeks)	1=Yes	2 = Sometimes (three to ten times in the past four weeks)	1=Yes	2 = Sometimes (three to ten times in the past four weeks)	1=Yes	2 = Sometimes (three to ten times in the past four weeks)	1=Yes	2 = Sometimes (three to ten times in the past four weeks)	No / Oya				No / Oya																						Past	0	No / Oya
14	0. I have both parents / Mfite ababyeyi bombi	No/ Oya	1. Yes	1 = Rarely (once or twice in the past four weeks)	1= Yes	1 = Rarely (once or twice in the past four weeks)	1=Yes	1 = Rarely (once or twice in the past four weeks)	1=Yes	1 = Rarely (once or twice in the past four weeks)	1=Yes	1 = Rarely (once or twice in the past four weeks)	1=Yes	1 = Rarely (once or twice in the past four weeks)	1=Yes	1 = Rarely (once or twice in the past four weeks)	1=Yes	1 = Rarely (once or twice in the past four weeks)	1=Yes	1 = Rarely (once or twice in the past four weeks)	No / Oya				No / Oya																						Past	0	No / Oya
13	0. I have both parents / Mfite ababyeyi bombi	No/ Oya	1. Yes	3 = Often (more than ten times in the past four weeks)	1= Yes	3 = Often (more than ten times in the past four weeks)	1=Yes	3 = Often (more than ten times in the past four weeks)	1=Yes	3 = Often (more than ten times in the past four weeks)	1=Yes	3 = Often (more than ten times in the past four weeks)	1=Yes	3 = Often (more than ten times in the past four weeks)	1=Yes	3 = Often (more than ten times in the past four weeks)	1=Yes	3 = Often (more than ten times in the past four weeks)	1=Yes	3 = Often (more than ten times in the past four weeks)	No / Oya				No / Oya																						Past	0	No / Oya
13	0. I have both parents / Mfite ababyeyi bombi	No/ Oya	1. Yes	1 = Rarely (once or twice in the past four weeks)	1= Yes	1 = Rarely (once or twice in the past four weeks)	1=Yes	1 = Rarely (once or twice in the past four weeks)	1=Yes	1 = Rarely (once or twice in the past four weeks)	1=Yes	1 = Rarely (once or twice in the past four weeks)	1=Yes	1 = Rarely (once or twice in the past four weeks)	1=Yes	1 = Rarely (once or twice in the past four weeks)	1=Yes	1 = Rarely (once or twice in the past four weeks)	1=Yes	1 = Rarely (once or twice in the past four weeks)	No / Oya				No / Oya																						Past	0	No / Oya
11	0. I have both parents / Mfite ababyeyi bombi	No/ Oya	1. Yes	2 = Sometimes (three to ten times in the past four weeks)	1= Yes	1 = Rarely (once or twice in the past four weeks)	1=Yes	3 = Often (more than ten times in the past four weeks)	1=Yes	3 = Often (more than ten times in the past four weeks)	1=Yes	3 = Often (more than ten times in the past four weeks)	1=Yes	3 = Often (more than ten times in the past four weeks)	1=Yes	2 = Sometimes (three to ten times in the past four weeks)	1=Yes	3 = Often (more than ten times in the past four weeks)	1=Yes	3 = Often (more than ten times in the past four weeks)	No / Oya				No / Oya																						Past	0	No / Oya
13	0. I have both parents / Mfite ababyeyi bombi	No/ Oya	1. Yes	1 = Rarely (once or twice in the past four weeks)	1= Yes	1 = Rarely (once or twice in the past four weeks)	1=Yes	1 = Rarely (once or twice in the past four weeks)	1=Yes	1 = Rarely (once or twice in the past four weeks)	1=Yes	1 = Rarely (once or twice in the past four weeks)	1=Yes	1 = Rarely (once or twice in the past four weeks)	1=Yes	1 = Rarely (once or twice in the past four weeks)	1=Yes	1 = Rarely (once or twice in the past four weeks)	1=Yes	1 = Rarely (once or twice in the past four weeks)	No / Oya				No / Oya																						Past	0	No / Oya
15	0. I have both parents / Mfite ababyeyi bombi	No/ Oya	0. No		0= No		0 = No		0 = No		0 = No		0 = No		0 = No		0 = No		0 = No		No / Oya				No / Oya																						Past	0	No / Oya
12	0. I have both parents / Mfite ababyeyi bombi	No/ Oya	1. Yes	1 = Rarely (once or twice in the past four weeks)	1= Yes	1 = Rarely (once or twice in the past four weeks)	1=Yes	1 = Rarely (once or twice in the past four weeks)	1=Yes	1 = Rarely (once or twice in the past four weeks)	1=Yes	1 = Rarely (once or twice in the past four weeks)	1=Yes	1 = Rarely (once or twice in the past four weeks)	1=Yes	1 = Rarely (once or twice in the past four weeks)	1=Yes	1 = Rarely (once or twice in the past four weeks)	1=Yes	1 = Rarely (once or twice in the past four weeks)	No / Oya				No / Oya																						Past	0	No / Oya
13	0. I have both parents / Mfite ababyeyi bombi	No/ Oya	1. Yes	2 = Sometimes (three to ten times in the past four weeks)	1= Yes	3 = Often (more than ten times in the past four weeks)	1=Yes	2 = Sometimes (three to ten times in the past four weeks)	1=Yes	2 = Sometimes (three to ten times in the past four weeks)	1=Yes	2 = Sometimes (three to ten times in the past four weeks)	1=Yes	2 = Sometimes (three to ten times in the past four weeks)	1=Yes	2 = Sometimes (three to ten times in the past four weeks)	1=Yes	2 = Sometimes (three to ten times in the past four weeks)	1=Yes	2 = Sometimes (three to ten times in the past four weeks)	No / Oya				No / Oya																						Past	0	No / Oya
17	0. I have both parents / Mfite ababyeyi bombi	No/ Oya	1. Yes	1 = Rarely (once or twice in the past four weeks)	1= Yes	1 = Rarely (once or twice in the past four weeks)	1=Yes	1 = Rarely (once or twice in the past four weeks)	1=Yes	1 = Rarely (once or twice in the past four weeks)	1=Yes	1 = Rarely (once or twice in the past four weeks)	1=Yes	1 = Rarely (once or twice in the past four weeks)	1=Yes	1 = Rarely (once or twice in the past four weeks)	1=Yes	1 = Rarely (once or twice in the past four weeks)	1=Yes	1 = Rarely (once or twice in the past four weeks)	No / Oya				No / Oya																						Past	0	No / Oya
14	0. I have both parents / Mfite ababyeyi bombi	No/ Oya	1. Yes	2 = Sometimes (three to ten times in the past four weeks)	1= Yes	3 = Often (more than ten times in the past four weeks)	0 = No		1=Yes	2 = Sometimes (three to ten times in the past four weeks)	1=Yes	2 = Sometimes (three to ten times in the past four weeks)	1=Yes	2 = Sometimes (three to ten times in the past four weeks)	1=Yes	2 = Sometimes (three to ten times in the past four weeks)	0 = No		0 = No		No / Oya				No / Oya																						Past	0	No / Oya
15	0. I have both parents / Mfite ababyeyi bombi	No/ Oya	0. No		0= No		0 = No		0 = No		0 = No		0 = No		0 = No		0 = No		0 = No		No / Oya				No / Oya																						Past	0	No / Oya
12	0. I have both parents / Mfite ababyeyi bombi	No/ Oya	0. No		0= No		0 = No		0 = No		0 = No		0 = No		0 = No		0 = No		0 = No		No / Oya				No / Oya																						Past	0	No / Oya
15	0. I have both parents / Mfite ababyeyi bombi	No/ Oya	1. Yes	1 = Rarely (once or twice in the past four weeks)	1= Yes	1 = Rarely (once or twice in the past four weeks)	1=Yes	1 = Rarely (once or twice in the past four weeks)	1=Yes	1 = Rarely (once or twice in the past four weeks)	1=Yes	1 = Rarely (once or twice in the past four weeks)	1=Yes	1 = Rarely (once or twice in the past four weeks)	1=Yes	1 = Rarely (once or twice in the past four weeks)	1=Yes	1 = Rarely (once or twice in the past four weeks)	1=Yes	1 = Rarely (once or twice in the past four weeks)	No / Oya				No / Oya																						Past	0	No / Oya
12	0. I have both parents / Mfite ababyeyi bombi	No/ Oya	0. No		0= No		0 = No		0 = No		0 = No		0 = No		0 = No		0 = No		0 = No		No / Oya				No / Oya																						Past	0	No / Oya
14	0. I have both parents / Mfite ababyeyi bombi	No/ Oya	0. No		0= No		0 = No		0 = No		0 = No		0 = No		0 = No		0 = No		0 = No		No / Oya				No / Oya																						Past	0	No / Oya
12	2. No father / Ntagira se	No/ Oya	0. No		0= No		0 = No		0 = No		0 = No		0 = No		0 = No		0 = No		0 = No		No / Oya				No / Oya																						Past	0	No / Oya
16	0. I have both parents / Mfite ababyeyi bombi	No/ Oya	1. Yes	1 = Rarely (once or twice in the past four weeks)	1= Yes	1 = Rarely (once or twice in the past four weeks)	1=Yes	1 = Rarely (once or twice in the past four weeks)	1=Yes	1 = Rarely (once or twice in the past four weeks)	1=Yes	1 = Rarely (once or twice in the past four weeks)	1=Yes	1 = Rarely (once or twice in the past four weeks)	1=Yes	1 = Rarely (once or twice in the past four weeks)	1=Yes	1 = Rarely (once or twice in the past four weeks)	1=Yes	1 = Rarely (once or twice in the past four weeks)	No / Oya				No / Oya																						Past	0	No / Oya
12	0. I have both parents / Mfite ababyeyi bombi	No/ Oya	0. No		0= No		0 = No		0 = No		0 = No		0 = No		0 = No		0 = No		0 = No		No / Oya				No / Oya																						Past	0	No / Oya
12	2. No father / Ntagira se	No/ Oya	0. No		0= No		0 = No		0 = No		0 = No		0 = No		0 = No		0 = No		0 = No		No / Oya				No / Oya																						Past	0	No / Oya
11	0. I have both parents / Mfite ababyeyi bombi	No/ Oya	0. No		0= No		0 = No		0 = No		0 = No		0 = No		0 = No		0 = No		0 = No		No / Oya				No / Oya																						Past	0	No / Oya
11	0. I have both parents / Mfite ababyeyi bombi	No/ Oya	0. No		0= No		0 = No		0 = No		0 = No		0 = No		0 = No		0 = No		0 = No		No / Oya				No / Oya																						Past	0	No / Oya
16	2. No father / Ntagira se	Yes/ Yego	1. Yes	1 = Rarely (once or twice in the past four weeks)	1= Yes	2 = Sometimes (three to ten times in the past four weeks)	1=Yes	2 = Sometimes (three to ten times in the past four weeks)	1=Yes	2 = Sometimes (three to ten times in the past four weeks)	1=Yes	3 = Often (more than ten times in the past four weeks)	1=Yes	3 = Often (more than ten times in the past four weeks)	1=Yes	2 = Sometimes (three to ten times in the past four weeks)	1=Yes	2 = Sometimes (three to ten times in the past four weeks)	1=Yes	1 = Rarely (once or twice in the past four weeks)	Yes / Yego	No / Oya	No / Oya	No / Oya	No / Oya	Past 2 weeks / No Ibyumweru 2 bishize / Oya	Past 2 weeks / No Ibyumweru 2 bishize / Oya	Past 2 weeks / No Ibyumweru 2 bishize / Oya	Past 2 weeks / No Ibyumweru 2 bishize / Oya	Past 2 weeks / yes Ibyumweru 2 bishize / yego	Yes/Yego	Past 2 weeks / yes Ibyumweru 2 bishize / yego	Past 2 weeks / yes Ibyumweru 2 bishize / yego	Past 2 weeks / yes Ibyumweru 2 bishize / yego	Past Episode	2	Past episode/No / Igihe cyashize/Oya	Past episode/Yes / Igihe cyashize/ Yego	Past episode/No / Igihe cyashize/Oya	Past episode/No / Igihe cyashize/Oya	Past episode/No / Igihe cyashize/Oya	No/ Oya	Past episode/No / Igihe cyashize/Oya	Past episode/No / Igihe cyashize/Oya	Past episode/No / Igihe cyashize/Oya	Past episode/No / Igihe cyashize/Oya	Past	2	No / Oya
14	0. I have both parents / Mfite ababyeyi bombi	No/ Oya	0. No		0= No		0 = No		0 = No		0 = No		0 = No		0 = No		0 = No		0 = No		No / Oya				No / Oya																						Past	0	No / Oya
12	0. I have both parents / Mfite ababyeyi bombi	No/ Oya	1. Yes	2 = Sometimes (three to ten times in the past four weeks)	1= Yes	2 = Sometimes (three to ten times in the past four weeks)	1=Yes	2 = Sometimes (three to ten times in the past four weeks)	1=Yes	2 = Sometimes (three to ten times in the past four weeks)	1=Yes	2 = Sometimes (three to ten times in the past four weeks)	1=Yes	2 = Sometimes (three to ten times in the past four weeks)	1=Yes	2 = Sometimes (three to ten times in the past four weeks)	1=Yes	2 = Sometimes (three to ten times in the past four weeks)	1=Yes	2 = Sometimes (three to ten times in the past four weeks)	Yes / Yego	No / Oya	No / Oya	No / Oya	No / Oya	Past 2 weeks / yes Ibyumweru 2 bishize / yego	Past 2 weeks / No Ibyumweru 2 bishize / Oya	Past 2 weeks / No Ibyumweru 2 bishize / Oya	Past 2 weeks / No Ibyumweru 2 bishize / Oya	Past 2 weeks / No Ibyumweru 2 bishize / Oya	No/Oya	Past 2 weeks / No Ibyumweru 2 bishize / Oya	Past 2 weeks / No Ibyumweru 2 bishize / Oya	Past 2 weeks / No Ibyumweru 2 bishize / Oya	Past Episode	1	Past episode/Yes / Igihe cyashize/ Yego	Past episode/No / Igihe cyashize/Oya	Past episode/No / Igihe cyashize/Oya	Past episode/No / Igihe cyashize/Oya	Past episode/No / Igihe cyashize/Oya	No/ Oya	Past episode/No / Igihe cyashize/Oya	Past episode/No / Igihe cyashize/Oya	Past episode/No / Igihe cyashize/Oya	Past episode/Yes / Igihe cyashize/ Yego	Past	1	No / Oya
13	0. I have both parents / Mfite ababyeyi bombi	No/ Oya	1. Yes	2 = Sometimes (three to ten times in the past four weeks)	1= Yes	2 = Sometimes (three to ten times in the past four weeks)	1=Yes	2 = Sometimes (three to ten times in the past four weeks)	1=Yes	2 = Sometimes (three to ten times in the past four weeks)	1=Yes	2 = Sometimes (three to ten times in the past four weeks)	1=Yes	2 = Sometimes (three to ten times in the past four weeks)	1=Yes	2 = Sometimes (three to ten times in the past four weeks)	1=Yes	2 = Sometimes (three to ten times in the past four weeks)	1=Yes	2 = Sometimes (three to ten times in the past four weeks)	No / Oya				No / Oya																						Past	0	No / Oya
9	0. I have both parents / Mfite ababyeyi bombi	No/ Oya	1. Yes	1 = Rarely (once or twice in the past four weeks)	1= Yes	1 = Rarely (once or twice in the past four weeks)	1=Yes	1 = Rarely (once or twice in the past four weeks)	1=Yes	1 = Rarely (once or twice in the past four weeks)	1=Yes	1 = Rarely (once or twice in the past four weeks)	1=Yes	1 = Rarely (once or twice in the past four weeks)	1=Yes	1 = Rarely (once or twice in the past four weeks)	1=Yes	1 = Rarely (once or twice in the past four weeks)	1=Yes	1 = Rarely (once or twice in the past four weeks)	No / Oya				No / Oya																						Past	0	No / Oya
13	0. I have both parents / Mfite ababyeyi bombi	No/ Oya	0. No		1= Yes	2 = Sometimes (three to ten times in the past four weeks)	1=Yes	3 = Often (more than ten times in the past four weeks)	0 = No		1=Yes	2 = Sometimes (three to ten times in the past four weeks)	1=Yes	2 = Sometimes (three to ten times in the past four weeks)	1=Yes	2 = Sometimes (three to ten times in the past four weeks)	1=Yes	2 = Sometimes (three to ten times in the past four weeks)	1=Yes	2 = Sometimes (three to ten times in the past four weeks)	No / Oya				No / Oya																						Past	0	No / Oya
13	0. I have both parents / Mfite ababyeyi bombi	No/ Oya	0. No		1= Yes	2 = Sometimes (three to ten times in the past four weeks)	1=Yes	3 = Often (more than ten times in the past four weeks)	1=Yes	1 = Rarely (once or twice in the past four weeks)	1=Yes	2 = Sometimes (three to ten times in the past four weeks)	1=Yes	2 = Sometimes (three to ten times in the past four weeks)	1=Yes	2 = Sometimes (three to ten times in the past four weeks)	1=Yes	2 = Sometimes (three to ten times in the past four weeks)	1=Yes	2 = Sometimes (three to ten times in the past four weeks)	No / Oya				No / Oya																						Past	0	No / Oya
17	2. No father / Ntagira se	No/ Oya	1. Yes	3 = Often (more than ten times in the past four weeks)	1= Yes	3 = Often (more than ten times in the past four weeks)	1=Yes	3 = Often (more than ten times in the past four weeks)	1=Yes	2 = Sometimes (three to ten times in the past four weeks)	1=Yes	3 = Often (more than ten times in the past four weeks)	1=Yes	3 = Often (more than ten times in the past four weeks)	1=Yes	3 = Often (more than ten times in the past four weeks)	1=Yes	3 = Often (more than ten times in the past four weeks)	1=Yes	3 = Often (more than ten times in the past four weeks)	Yes / Yego	Yes / Yego	Yes / Yego	Yes / Yego	Yes / Yego	Past 2 weeks / No Ibyumweru 2 bishize / Oya	Past 2 weeks / No Ibyumweru 2 bishize / Oya	Past 2 weeks / yes Ibyumweru 2 bishize / yego	Past 2 weeks / No Ibyumweru 2 bishize / Oya	Past 2 weeks / yes Ibyumweru 2 bishize / yego	Yes/Yego	Past 2 weeks / yes Ibyumweru 2 bishize / yego	Past 2 weeks / No Ibyumweru 2 bishize / Oya	Past 2 weeks / yes Ibyumweru 2 bishize / yego	Recurrent Episode	6	Past episode/No / Igihe cyashize/Oya	Past episode/Yes / Igihe cyashize/ Yego	Past episode/Yes / Igihe cyashize/ Yego	Past episode/Yes / Igihe cyashize/ Yego	Past episode/Yes / Igihe cyashize/ Yego	Yes/ Yego	Past episode/Yes / Igihe cyashize/ Yego	Past episode/No / Igihe cyashize/Oya	Past episode/No / Igihe cyashize/Oya	Past episode/No / Igihe cyashize/Oya	Recurrent	6	No / Oya
13	4. Not sure / Ntabyo azi neza	No/ Oya	1. Yes	3 = Often (more than ten times in the past four weeks)	1= Yes	3 = Often (more than ten times in the past four weeks)	1=Yes	3 = Often (more than ten times in the past four weeks)	1=Yes	3 = Often (more than ten times in the past four weeks)	1=Yes	3 = Often (more than ten times in the past four weeks)	1=Yes	3 = Often (more than ten times in the past four weeks)	1=Yes	2 = Sometimes (three to ten times in the past four weeks)	1=Yes	2 = Sometimes (three to ten times in the past four weeks)	1=Yes	2 = Sometimes (three to ten times in the past four weeks)	No / Oya				No / Oya																						Past	0	No / Oya
12	0. I have both parents / Mfite ababyeyi bombi	No/ Oya	0. No		0= No		0 = No		0 = No		0 = No		0 = No		0 = No		0 = No		0 = No		No / Oya				No / Oya																						Past	0	No / Oya
13	0. I have both parents / Mfite ababyeyi bombi	No/ Oya	0. No		1= Yes	2 = Sometimes (three to ten times in the past four weeks)	1=Yes	3 = Often (more than ten times in the past four weeks)	1=Yes	2 = Sometimes (three to ten times in the past four weeks)	1=Yes	2 = Sometimes (three to ten times in the past four weeks)	1=Yes	2 = Sometimes (three to ten times in the past four weeks)	0 = No		0 = No		0 = No		No / Oya				No / Oya																						Past	0	No / Oya
11	0. I have both parents / Mfite ababyeyi bombi	No/ Oya	0. No		0= No		0 = No		0 = No		0 = No		0 = No		0 = No		0 = No		0 = No		No / Oya				No / Oya																						Past	0	No / Oya
15	0. I have both parents / Mfite ababyeyi bombi	No/ Oya	1. Yes	2 = Sometimes (three to ten times in the past four weeks)	1= Yes	3 = Often (more than ten times in the past four weeks)	1=Yes	3 = Often (more than ten times in the past four weeks)	1=Yes	2 = Sometimes (three to ten times in the past four weeks)	1=Yes	3 = Often (more than ten times in the past four weeks)	1=Yes	2 = Sometimes (three to ten times in the past four weeks)	1=Yes	2 = Sometimes (three to ten times in the past four weeks)	1=Yes	2 = Sometimes (three to ten times in the past four weeks)	1=Yes	2 = Sometimes (three to ten times in the past four weeks)	Yes / Yego	Yes / Yego	Yes / Yego	Yes / Yego	Yes / Yego	Past 2 weeks / yes Ibyumweru 2 bishize / yego	Past 2 weeks / yes Ibyumweru 2 bishize / yego	Past 2 weeks / yes Ibyumweru 2 bishize / yego	Past 2 weeks / yes Ibyumweru 2 bishize / yego	Past 2 weeks / yes Ibyumweru 2 bishize / yego	Yes/Yego	Past 2 weeks / yes Ibyumweru 2 bishize / yego	Past 2 weeks / yes Ibyumweru 2 bishize / yego	Past 2 weeks / yes Ibyumweru 2 bishize / yego	Recurrent Episode	4	Past episode/Yes / Igihe cyashize/ Yego	Past episode/Yes / Igihe cyashize/ Yego	Past episode/Yes / Igihe cyashize/ Yego	Past episode/Yes / Igihe cyashize/ Yego	Past episode/Yes / Igihe cyashize/ Yego	Yes/ Yego	Past episode/Yes / Igihe cyashize/ Yego	Past episode/Yes / Igihe cyashize/ Yego	Past episode/Yes / Igihe cyashize/ Yego	Past episode/Yes / Igihe cyashize/ Yego	Current	4	Yes / Yego
13	2. No father / Ntagira se	No/ Oya	0. No		0= No		0 = No		0 = No		0 = No		0 = No		0 = No		0 = No		0 = No		No / Oya				No / Oya																						Past	0	No / Oya
12	0. I have both parents / Mfite ababyeyi bombi	No/ Oya	0. No		1= Yes	2 = Sometimes (three to ten times in the past four weeks)	1=Yes	2 = Sometimes (three to ten times in the past four weeks)	1=Yes	2 = Sometimes (three to ten times in the past four weeks)	1=Yes	2 = Sometimes (three to ten times in the past four weeks)	1=Yes	2 = Sometimes (three to ten times in the past four weeks)	1=Yes	2 = Sometimes (three to ten times in the past four weeks)	1=Yes	2 = Sometimes (three to ten times in the past four weeks)	1=Yes	2 = Sometimes (three to ten times in the past four weeks)	No / Oya				No / Oya																						Past	0	No / Oya
10	0. I have both parents / Mfite ababyeyi bombi	No/ Oya	0. No		1= Yes	2 = Sometimes (three to ten times in the past four weeks)	1=Yes	2 = Sometimes (three to ten times in the past four weeks)	1=Yes	2 = Sometimes (three to ten times in the past four weeks)	1=Yes	2 = Sometimes (three to ten times in the past four weeks)	1=Yes	2 = Sometimes (three to ten times in the past four weeks)	0 = No		1=Yes	2 = Sometimes (three to ten times in the past four weeks)	0 = No		No / Oya				No / Oya																						Past	0	No / Oya
13	2. No father / Ntagira se	No/ Oya	1. Yes	2 = Sometimes (three to ten times in the past four weeks)	1= Yes	3 = Often (more than ten times in the past four weeks)	1=Yes	3 = Often (more than ten times in the past four weeks)	1=Yes	3 = Often (more than ten times in the past four weeks)	1=Yes	3 = Often (more than ten times in the past four weeks)	1=Yes	2 = Sometimes (three to ten times in the past four weeks)	1=Yes	2 = Sometimes (three to ten times in the past four weeks)	1=Yes	2 = Sometimes (three to ten times in the past four weeks)	1=Yes	2 = Sometimes (three to ten times in the past four weeks)	No / Oya				No / Oya																						Past	0	No / Oya
11	0. I have both parents / Mfite ababyeyi bombi	No/ Oya	1. Yes	2 = Sometimes (three to ten times in the past four weeks)	1= Yes	2 = Sometimes (three to ten times in the past four weeks)	1=Yes	2 = Sometimes (three to ten times in the past four weeks)	1=Yes	2 = Sometimes (three to ten times in the past four weeks)	1=Yes	2 = Sometimes (three to ten times in the past four weeks)	1=Yes	3 = Often (more than ten times in the past four weeks)	1=Yes	3 = Often (more than ten times in the past four weeks)	1=Yes	3 = Often (more than ten times in the past four weeks)	1=Yes	2 = Sometimes (three to ten times in the past four weeks)	No / Oya				No / Oya																						Past	0	No / Oya
13	0. I have both parents / Mfite ababyeyi bombi	No/ Oya	1. Yes	3 = Often (more than ten times in the past four weeks)	1= Yes	2 = Sometimes (three to ten times in the past four weeks)	1=Yes	3 = Often (more than ten times in the past four weeks)	1=Yes	2 = Sometimes (three to ten times in the past four weeks)	1=Yes	2 = Sometimes (three to ten times in the past four weeks)	1=Yes	2 = Sometimes (three to ten times in the past four weeks)	1=Yes	3 = Often (more than ten times in the past four weeks)	1=Yes	3 = Often (more than ten times in the past four weeks)	1=Yes	2 = Sometimes (three to ten times in the past four weeks)	Yes / Yego	Yes / Yego	Yes / Yego	Yes / Yego	Yes / Yego	Past 2 weeks / No Ibyumweru 2 bishize / Oya	Past 2 weeks / No Ibyumweru 2 bishize / Oya	Past 2 weeks / No Ibyumweru 2 bishize / Oya	Past 2 weeks / No Ibyumweru 2 bishize / Oya	Past 2 weeks / No Ibyumweru 2 bishize / Oya	No/Oya	Past 2 weeks / No Ibyumweru 2 bishize / Oya	Past 2 weeks / No Ibyumweru 2 bishize / Oya	Past 2 weeks / No Ibyumweru 2 bishize / Oya	Past Episode	0	Past episode/No / Igihe cyashize/Oya	Past episode/No / Igihe cyashize/Oya	Past episode/No / Igihe cyashize/Oya	Past episode/No / Igihe cyashize/Oya	Past episode/No / Igihe cyashize/Oya	No/ Oya	Past episode/No / Igihe cyashize/Oya	Past episode/No / Igihe cyashize/Oya	Past episode/No / Igihe cyashize/Oya	Past episode/No / Igihe cyashize/Oya	Past	0	No / Oya
15	0. I have both parents / Mfite ababyeyi bombi	No/ Oya	1. Yes	1 = Rarely (once or twice in the past four weeks)	1= Yes	2 = Sometimes (three to ten times in the past four weeks)	1=Yes	2 = Sometimes (three to ten times in the past four weeks)	1=Yes	2 = Sometimes (three to ten times in the past four weeks)	1=Yes	2 = Sometimes (three to ten times in the past four weeks)	1=Yes	2 = Sometimes (three to ten times in the past four weeks)	1=Yes	2 = Sometimes (three to ten times in the past four weeks)	1=Yes	2 = Sometimes (three to ten times in the past four weeks)	1=Yes	3 = Often (more than ten times in the past four weeks)	No / Oya				No / Oya																						Current	0	No / Oya
12	0. I have both parents / Mfite ababyeyi bombi	No/ Oya	1. Yes	2 = Sometimes (three to ten times in the past four weeks)	1= Yes	3 = Often (more than ten times in the past four weeks)	1=Yes	3 = Often (more than ten times in the past four weeks)	1=Yes	2 = Sometimes (three to ten times in the past four weeks)	1=Yes	2 = Sometimes (three to ten times in the past four weeks)	1=Yes	2 = Sometimes (three to ten times in the past four weeks)	1=Yes	2 = Sometimes (three to ten times in the past four weeks)	1=Yes	2 = Sometimes (three to ten times in the past four weeks)	1=Yes	2 = Sometimes (three to ten times in the past four weeks)	No / Oya				No / Oya																						Past	0	No / Oya
12	0. I have both parents / Mfite ababyeyi bombi	No/ Oya	1. Yes	2 = Sometimes (three to ten times in the past four weeks)	1= Yes	2 = Sometimes (three to ten times in the past four weeks)	1=Yes	2 = Sometimes (three to ten times in the past four weeks)	1=Yes	2 = Sometimes (three to ten times in the past four weeks)	1=Yes	2 = Sometimes (three to ten times in the past four weeks)	1=Yes	2 = Sometimes (three to ten times in the past four weeks)	1=Yes	2 = Sometimes (three to ten times in the past four weeks)	1=Yes	2 = Sometimes (three to ten times in the past four weeks)	1=Yes	2 = Sometimes (three to ten times in the past four weeks)	No / Oya				No / Oya																						Past	0	No / Oya
11	2. No father / Ntagira se	No/ Oya	1. Yes	2 = Sometimes (three to ten times in the past four weeks)	1= Yes	2 = Sometimes (three to ten times in the past four weeks)	1=Yes	2 = Sometimes (three to ten times in the past four weeks)	1=Yes	1 = Rarely (once or twice in the past four weeks)	1=Yes	2 = Sometimes (three to ten times in the past four weeks)	1=Yes	2 = Sometimes (three to ten times in the past four weeks)	1=Yes	2 = Sometimes (three to ten times in the past four weeks)	1=Yes	2 = Sometimes (three to ten times in the past four weeks)	1=Yes	2 = Sometimes (three to ten times in the past four weeks)	Yes / Yego	Yes / Yego	Yes / Yego	Yes / Yego	Yes / Yego	Past 2 weeks / No Ibyumweru 2 bishize / Oya	Past 2 weeks / yes Ibyumweru 2 bishize / yego	Past 2 weeks / No Ibyumweru 2 bishize / Oya	Past 2 weeks / No Ibyumweru 2 bishize / Oya	Past 2 weeks / yes Ibyumweru 2 bishize / yego	No/Oya	Past 2 weeks / yes Ibyumweru 2 bishize / yego	Past 2 weeks / No Ibyumweru 2 bishize / Oya	Past 2 weeks / yes Ibyumweru 2 bishize / yego	Current Episode	7	Past episode/No / Igihe cyashize/Oya	Past episode/Yes / Igihe cyashize/ Yego	Past episode/No / Igihe cyashize/Oya	Past episode/No / Igihe cyashize/Oya	Past episode/No / Igihe cyashize/Oya	Yes/ Yego	Past episode/No / Igihe cyashize/Oya	Past episode/No / Igihe cyashize/Oya	Past episode/Yes / Igihe cyashize/ Yego	Past episode/Yes / Igihe cyashize/ Yego	Current	7	No / Oya
13	0. I have both parents / Mfite ababyeyi bombi	No/ Oya	1. Yes	1 = Rarely (once or twice in the past four weeks)	1= Yes	3 = Often (more than ten times in the past four weeks)	1=Yes	3 = Often (more than ten times in the past four weeks)	1=Yes	1 = Rarely (once or twice in the past four weeks)	1=Yes	2 = Sometimes (three to ten times in the past four weeks)	1=Yes	2 = Sometimes (three to ten times in the past four weeks)	1=Yes	2 = Sometimes (three to ten times in the past four weeks)	1=Yes	2 = Sometimes (three to ten times in the past four weeks)	1=Yes	2 = Sometimes (three to ten times in the past four weeks)	No / Oya				No / Oya																						Past	0	No / Oya
12	0. I have both parents / Mfite ababyeyi bombi	No/ Oya	0. No		0= No		0 = No		1=Yes	2 = Sometimes (three to ten times in the past four weeks)	1=Yes	2 = Sometimes (three to ten times in the past four weeks)	0 = No		0 = No		0 = No		0 = No		No / Oya				No / Oya																						Past	0	No / Oya
13	0. I have both parents / Mfite ababyeyi bombi	No/ Oya	0. No		1= Yes	3 = Often (more than ten times in the past four weeks)	1=Yes	3 = Often (more than ten times in the past four weeks)	1=Yes	2 = Sometimes (three to ten times in the past four weeks)	1=Yes	2 = Sometimes (three to ten times in the past four weeks)	1=Yes	3 = Often (more than ten times in the past four weeks)	1=Yes	1 = Rarely (once or twice in the past four weeks)	1=Yes	1 = Rarely (once or twice in the past four weeks)	1=Yes	1 = Rarely (once or twice in the past four weeks)	No / Oya				No / Oya																						Past	0	No / Oya
7	0. I have both parents / Mfite ababyeyi bombi	No/ Oya	1. Yes	2 = Sometimes (three to ten times in the past four weeks)	1= Yes	2 = Sometimes (three to ten times in the past four weeks)	1=Yes	2 = Sometimes (three to ten times in the past four weeks)	1=Yes	2 = Sometimes (three to ten times in the past four weeks)	1=Yes	2 = Sometimes (three to ten times in the past four weeks)	1=Yes	2 = Sometimes (three to ten times in the past four weeks)	1=Yes	2 = Sometimes (three to ten times in the past four weeks)	1=Yes	2 = Sometimes (three to ten times in the past four weeks)	1=Yes	2 = Sometimes (three to ten times in the past four weeks)	No / Oya				No / Oya																						Past	0	No / Oya
10	0. I have both parents / Mfite ababyeyi bombi	No/ Oya	1. Yes	2 = Sometimes (three to ten times in the past four weeks)	1= Yes	2 = Sometimes (three to ten times in the past four weeks)	1=Yes	2 = Sometimes (three to ten times in the past four weeks)	1=Yes	2 = Sometimes (three to ten times in the past four weeks)	1=Yes	2 = Sometimes (three to ten times in the past four weeks)	1=Yes	2 = Sometimes (three to ten times in the past four weeks)	1=Yes	2 = Sometimes (three to ten times in the past four weeks)	1=Yes	2 = Sometimes (three to ten times in the past four weeks)	1=Yes	2 = Sometimes (three to ten times in the past four weeks)	Yes / Yego	No / Oya	No / Oya	No / Oya	No / Oya	Past 2 weeks / No Ibyumweru 2 bishize / Oya	Past 2 weeks / No Ibyumweru 2 bishize / Oya	Past 2 weeks / No Ibyumweru 2 bishize / Oya	Past 2 weeks / No Ibyumweru 2 bishize / Oya	Past 2 weeks / No Ibyumweru 2 bishize / Oya	No/Oya	Past 2 weeks / No Ibyumweru 2 bishize / Oya	Past 2 weeks / No Ibyumweru 2 bishize / Oya	Past 2 weeks / No Ibyumweru 2 bishize / Oya	Past Episode	0	Past episode/No / Igihe cyashize/Oya	Past episode/No / Igihe cyashize/Oya	Past episode/No / Igihe cyashize/Oya	Past episode/No / Igihe cyashize/Oya	Past episode/No / Igihe cyashize/Oya	No/ Oya	Past episode/No / Igihe cyashize/Oya	Past episode/No / Igihe cyashize/Oya	Past episode/No / Igihe cyashize/Oya	Past episode/No / Igihe cyashize/Oya	Past	0	No / Oya
17	0. I have both parents / Mfite ababyeyi bombi	No/ Oya	1. Yes	2 = Sometimes (three to ten times in the past four weeks)	1= Yes	2 = Sometimes (three to ten times in the past four weeks)	1=Yes	2 = Sometimes (three to ten times in the past four weeks)	1=Yes	2 = Sometimes (three to ten times in the past four weeks)	1=Yes	2 = Sometimes (three to ten times in the past four weeks)	1=Yes	2 = Sometimes (three to ten times in the past four weeks)	1=Yes	2 = Sometimes (three to ten times in the past four weeks)	1=Yes	2 = Sometimes (three to ten times in the past four weeks)	1=Yes	2 = Sometimes (three to ten times in the past four weeks)	No / Oya				No / Oya																						Past	0	No / Oya
11	0. I have both parents / Mfite ababyeyi bombi	No/ Oya	0. No		0= No		0 = No		0 = No		0 = No		0 = No		0 = No		0 = No		0 = No		No / Oya				No / Oya																						Past	0	No / Oya
13	0. I have both parents / Mfite ababyeyi bombi	No/ Oya	1. Yes	2 = Sometimes (three to ten times in the past four weeks)	1= Yes	2 = Sometimes (three to ten times in the past four weeks)	1=Yes	3 = Often (more than ten times in the past four weeks)	1=Yes	2 = Sometimes (three to ten times in the past four weeks)	1=Yes	2 = Sometimes (three to ten times in the past four weeks)	1=Yes	2 = Sometimes (three to ten times in the past four weeks)	0 = No		0 = No		0 = No		No / Oya				No / Oya																						Past	0	No / Oya
11	0. I have both parents / Mfite ababyeyi bombi	No/ Oya	0. No		0= No		0 = No		0 = No		0 = No		0 = No		0 = No		0 = No		0 = No		No / Oya				No / Oya																						Past	0	No / Oya
15	0. I have both parents / Mfite ababyeyi bombi	No/ Oya	1. Yes	2 = Sometimes (three to ten times in the past four weeks)	1= Yes	2 = Sometimes (three to ten times in the past four weeks)	1=Yes	2 = Sometimes (three to ten times in the past four weeks)	1=Yes	2 = Sometimes (three to ten times in the past four weeks)	1=Yes	2 = Sometimes (three to ten times in the past four weeks)	1=Yes	2 = Sometimes (three to ten times in the past four weeks)	1=Yes	2 = Sometimes (three to ten times in the past four weeks)	1=Yes	2 = Sometimes (three to ten times in the past four weeks)	1=Yes	2 = Sometimes (three to ten times in the past four weeks)	Yes / Yego	No / Oya	No / Oya	No / Oya	Yes / Yego	Past 2 weeks / yes Ibyumweru 2 bishize / yego	Past 2 weeks / No Ibyumweru 2 bishize / Oya	Past 2 weeks / No Ibyumweru 2 bishize / Oya	Past 2 weeks / No Ibyumweru 2 bishize / Oya	Past 2 weeks / No Ibyumweru 2 bishize / Oya	No/Oya	Past 2 weeks / yes Ibyumweru 2 bishize / yego	Past 2 weeks / No Ibyumweru 2 bishize / Oya	Past 2 weeks / yes Ibyumweru 2 bishize / yego	Past Episode	1	Past episode/No / Igihe cyashize/Oya	Past episode/Yes / Igihe cyashize/ Yego	Past episode/Yes / Igihe cyashize/ Yego	Past episode/Yes / Igihe cyashize/ Yego	Past episode/Yes / Igihe cyashize/ Yego	Yes/ Yego	Past episode/Yes / Igihe cyashize/ Yego	Past episode/Yes / Igihe cyashize/ Yego	Past episode/Yes / Igihe cyashize/ Yego	Past episode/Yes / Igihe cyashize/ Yego	Past	1	No / Oya
10	1. No mother / Ntagira nyina	No/ Oya	1. Yes	3 = Often (more than ten times in the past four weeks)	1= Yes	2 = Sometimes (three to ten times in the past four weeks)	1=Yes	3 = Often (more than ten times in the past four weeks)	1=Yes	3 = Often (more than ten times in the past four weeks)	1=Yes	3 = Often (more than ten times in the past four weeks)	1=Yes	3 = Often (more than ten times in the past four weeks)	1=Yes	3 = Often (more than ten times in the past four weeks)	1=Yes	3 = Often (more than ten times in the past four weeks)	1=Yes	3 = Often (more than ten times in the past four weeks)	No / Oya				No / Oya																						Past	0	No / Oya
14	0. I have both parents / Mfite ababyeyi bombi	No/ Oya	1. Yes	2 = Sometimes (three to ten times in the past four weeks)	1= Yes	2 = Sometimes (three to ten times in the past four weeks)	1=Yes	2 = Sometimes (three to ten times in the past four weeks)	1=Yes	2 = Sometimes (three to ten times in the past four weeks)	1=Yes	2 = Sometimes (three to ten times in the past four weeks)	1=Yes	2 = Sometimes (three to ten times in the past four weeks)	1=Yes	2 = Sometimes (three to ten times in the past four weeks)	1=Yes	2 = Sometimes (three to ten times in the past four weeks)	1=Yes	2 = Sometimes (three to ten times in the past four weeks)	Yes / Yego	No / Oya	Yes / Yego	No / Oya	Yes / Yego	Past 2 weeks / yes Ibyumweru 2 bishize / yego	Past 2 weeks / yes Ibyumweru 2 bishize / yego	Past 2 weeks / yes Ibyumweru 2 bishize / yego	Past 2 weeks / yes Ibyumweru 2 bishize / yego	Past 2 weeks / No Ibyumweru 2 bishize / Oya	Yes/Yego	Past 2 weeks / No Ibyumweru 2 bishize / Oya	Past 2 weeks / yes Ibyumweru 2 bishize / yego	Past 2 weeks / No Ibyumweru 2 bishize / Oya	Past Episode	2	Past episode/Yes / Igihe cyashize/ Yego	Past episode/Yes / Igihe cyashize/ Yego	Past episode/Yes / Igihe cyashize/ Yego	Past episode/No / Igihe cyashize/Oya	Past episode/No / Igihe cyashize/Oya	No/ Oya	Past episode/No / Igihe cyashize/Oya	Past episode/No / Igihe cyashize/Oya	Past episode/No / Igihe cyashize/Oya	Past episode/No / Igihe cyashize/Oya	Past	2	No / Oya
17	0. I have both parents / Mfite ababyeyi bombi	No/ Oya	1. Yes	2 = Sometimes (three to ten times in the past four weeks)	1= Yes	3 = Often (more than ten times in the past four weeks)	1=Yes	2 = Sometimes (three to ten times in the past four weeks)	1=Yes	3 = Often (more than ten times in the past four weeks)	1=Yes	2 = Sometimes (three to ten times in the past four weeks)	1=Yes	2 = Sometimes (three to ten times in the past four weeks)	1=Yes	2 = Sometimes (three to ten times in the past four weeks)	1=Yes	2 = Sometimes (three to ten times in the past four weeks)	1=Yes	2 = Sometimes (three to ten times in the past four weeks)	Yes / Yego	Yes / Yego	No / Oya	Yes / Yego	Yes / Yego	Past 2 weeks / No Ibyumweru 2 bishize / Oya	Past 2 weeks / No Ibyumweru 2 bishize / Oya	Past 2 weeks / No Ibyumweru 2 bishize / Oya	Past 2 weeks / No Ibyumweru 2 bishize / Oya	Past 2 weeks / No Ibyumweru 2 bishize / Oya	No/Oya	Past 2 weeks / No Ibyumweru 2 bishize / Oya	Past 2 weeks / No Ibyumweru 2 bishize / Oya	Past 2 weeks / yes Ibyumweru 2 bishize / yego	Past Episode	1	Past episode/No / Igihe cyashize/Oya	Past episode/No / Igihe cyashize/Oya	Past episode/No / Igihe cyashize/Oya	Past episode/No / Igihe cyashize/Oya	Past episode/No / Igihe cyashize/Oya	No/ Oya	Past episode/Yes / Igihe cyashize/ Yego	Past episode/No / Igihe cyashize/Oya	Past episode/No / Igihe cyashize/Oya	Past episode/No / Igihe cyashize/Oya	Past	1	No / Oya
16	2. No father / Ntagira se	No/ Oya	1. Yes	2 = Sometimes (three to ten times in the past four weeks)	1= Yes	2 = Sometimes (three to ten times in the past four weeks)	1=Yes	2 = Sometimes (three to ten times in the past four weeks)	1=Yes	2 = Sometimes (three to ten times in the past four weeks)	1=Yes	2 = Sometimes (three to ten times in the past four weeks)	1=Yes	3 = Often (more than ten times in the past four weeks)	1=Yes	2 = Sometimes (three to ten times in the past four weeks)	1=Yes	2 = Sometimes (three to ten times in the past four weeks)	1=Yes	2 = Sometimes (three to ten times in the past four weeks)	Yes / Yego	Yes / Yego	Yes / Yego	Yes / Yego	Yes / Yego	Past 2 weeks / No Ibyumweru 2 bishize / Oya	Past 2 weeks / No Ibyumweru 2 bishize / Oya	Past 2 weeks / No Ibyumweru 2 bishize / Oya	Past 2 weeks / No Ibyumweru 2 bishize / Oya	Past 2 weeks / No Ibyumweru 2 bishize / Oya	No/Oya	Past 2 weeks / yes Ibyumweru 2 bishize / yego	Past 2 weeks / No Ibyumweru 2 bishize / Oya	Past 2 weeks / No Ibyumweru 2 bishize / Oya	Past Episode	1	Past episode/No / Igihe cyashize/Oya	Past episode/No / Igihe cyashize/Oya	Past episode/Yes / Igihe cyashize/ Yego	Past episode/Yes / Igihe cyashize/ Yego	Past episode/Yes / Igihe cyashize/ Yego	Yes/ Yego	Past episode/Yes / Igihe cyashize/ Yego	Past episode/Yes / Igihe cyashize/ Yego	Past episode/Yes / Igihe cyashize/ Yego	Past episode/No / Igihe cyashize/Oya	Past	0	No / Oya
16	0. I have both parents / Mfite ababyeyi bombi	No/ Oya	1. Yes	2 = Sometimes (three to ten times in the past four weeks)	1= Yes	2 = Sometimes (three to ten times in the past four weeks)	1=Yes	2 = Sometimes (three to ten times in the past four weeks)	1=Yes	2 = Sometimes (three to ten times in the past four weeks)	1=Yes	1 = Rarely (once or twice in the past four weeks)	1=Yes	3 = Often (more than ten times in the past four weeks)	1=Yes	3 = Often (more than ten times in the past four weeks)	1=Yes	3 = Often (more than ten times in the past four weeks)	1=Yes	2 = Sometimes (three to ten times in the past four weeks)	No / Oya				No / Oya																						Past	0	No / Oya
12	0. I have both parents / Mfite ababyeyi bombi	No/ Oya	0. No		0= No		0 = No		0 = No		0 = No		0 = No		0 = No		0 = No		0 = No		No / Oya				No / Oya																						Past	0	No / Oya
14	2. No father / Ntagira se	No/ Oya	1. Yes	1 = Rarely (once or twice in the past four weeks)	1= Yes	1 = Rarely (once or twice in the past four weeks)	1=Yes	1 = Rarely (once or twice in the past four weeks)	1=Yes	1 = Rarely (once or twice in the past four weeks)	1=Yes	1 = Rarely (once or twice in the past four weeks)	1=Yes	1 = Rarely (once or twice in the past four weeks)	1=Yes	1 = Rarely (once or twice in the past four weeks)	1=Yes	1 = Rarely (once or twice in the past four weeks)	1=Yes	1 = Rarely (once or twice in the past four weeks)	Yes / Yego	No / Oya	No / Oya	No / Oya	No / Oya	Past 2 weeks / No Ibyumweru 2 bishize / Oya	Past 2 weeks / No Ibyumweru 2 bishize / Oya	Past 2 weeks / No Ibyumweru 2 bishize / Oya	Past 2 weeks / No Ibyumweru 2 bishize / Oya	Past 2 weeks / No Ibyumweru 2 bishize / Oya	No/Oya	Past 2 weeks / No Ibyumweru 2 bishize / Oya	Past 2 weeks / No Ibyumweru 2 bishize / Oya	Past 2 weeks / No Ibyumweru 2 bishize / Oya	Past Episode	0	Past episode/No / Igihe cyashize/Oya	Past episode/No / Igihe cyashize/Oya	Past episode/No / Igihe cyashize/Oya	Past episode/No / Igihe cyashize/Oya	Past episode/No / Igihe cyashize/Oya	No/ Oya	Past episode/No / Igihe cyashize/Oya	Past episode/No / Igihe cyashize/Oya	Past episode/No / Igihe cyashize/Oya	Past episode/No / Igihe cyashize/Oya	Past	0	No / Oya
14	0. I have both parents / Mfite ababyeyi bombi	No/ Oya	1. Yes	1 = Rarely (once or twice in the past four weeks)	1= Yes	1 = Rarely (once or twice in the past four weeks)	1=Yes	1 = Rarely (once or twice in the past four weeks)	1=Yes	1 = Rarely (once or twice in the past four weeks)	1=Yes	1 = Rarely (once or twice in the past four weeks)	1=Yes	1 = Rarely (once or twice in the past four weeks)	1=Yes	1 = Rarely (once or twice in the past four weeks)	1=Yes	2 = Sometimes (three to ten times in the past four weeks)	0 = No		No / Oya				No / Oya																						Past	0	No / Oya
10	0. I have both parents / Mfite ababyeyi bombi	No/ Oya	0. No		0= No		0 = No		0 = No		0 = No		0 = No		0 = No		0 = No		0 = No		No / Oya				No / Oya																						Past	0	No / Oya
12	4. Not sure / Ntabyo azi neza	No/ Oya	1. Yes	2 = Sometimes (three to ten times in the past four weeks)	1= Yes	3 = Often (more than ten times in the past four weeks)	1=Yes	2 = Sometimes (three to ten times in the past four weeks)	1=Yes	2 = Sometimes (three to ten times in the past four weeks)	1=Yes	2 = Sometimes (three to ten times in the past four weeks)	1=Yes	2 = Sometimes (three to ten times in the past four weeks)	1=Yes	2 = Sometimes (three to ten times in the past four weeks)	1=Yes	2 = Sometimes (three to ten times in the past four weeks)	1=Yes	2 = Sometimes (three to ten times in the past four weeks)	No / Oya				No / Oya																						Past	0	No / Oya
14	0. I have both parents / Mfite ababyeyi bombi	No/ Oya	1. Yes	1 = Rarely (once or twice in the past four weeks)	1= Yes	1 = Rarely (once or twice in the past four weeks)	1=Yes	1 = Rarely (once or twice in the past four weeks)	1=Yes	1 = Rarely (once or twice in the past four weeks)	1=Yes	1 = Rarely (once or twice in the past four weeks)	1=Yes	1 = Rarely (once or twice in the past four weeks)	1=Yes	1 = Rarely (once or twice in the past four weeks)	1=Yes	1 = Rarely (once or twice in the past four weeks)	1=Yes	1 = Rarely (once or twice in the past four weeks)	No / Oya				No / Oya																						Past	0	No / Oya
16	0. I have both parents / Mfite ababyeyi bombi	No/ Oya	1. Yes	2 = Sometimes (three to ten times in the past four weeks)	1= Yes	2 = Sometimes (three to ten times in the past four weeks)	0 = No		0 = No		1=Yes	2 = Sometimes (three to ten times in the past four weeks)	1=Yes	2 = Sometimes (three to ten times in the past four weeks)	0 = No		0 = No		0 = No		Yes / Yego	Yes / Yego	Yes / Yego	Yes / Yego	Yes / Yego	Past 2 weeks / yes Ibyumweru 2 bishize / yego	Past 2 weeks / yes Ibyumweru 2 bishize / yego	Past 2 weeks / yes Ibyumweru 2 bishize / yego	Past 2 weeks / yes Ibyumweru 2 bishize / yego	Past 2 weeks / yes Ibyumweru 2 bishize / yego	Yes/Yego	Past 2 weeks / yes Ibyumweru 2 bishize / yego	Past 2 weeks / yes Ibyumweru 2 bishize / yego	Past 2 weeks / yes Ibyumweru 2 bishize / yego	Past Episode	2	Past episode/Yes / Igihe cyashize/ Yego	Past episode/Yes / Igihe cyashize/ Yego	Past episode/Yes / Igihe cyashize/ Yego	Past episode/Yes / Igihe cyashize/ Yego	Past episode/Yes / Igihe cyashize/ Yego	No/ Oya	Past episode/No / Igihe cyashize/Oya	Past episode/No / Igihe cyashize/Oya	Past episode/No / Igihe cyashize/Oya	Past episode/No / Igihe cyashize/Oya	Past	0	No / Oya
11	0. I have both parents / Mfite ababyeyi bombi	No/ Oya	1. Yes	1 = Rarely (once or twice in the past four weeks)	1= Yes	2 = Sometimes (three to ten times in the past four weeks)	1=Yes	2 = Sometimes (three to ten times in the past four weeks)	1=Yes	2 = Sometimes (three to ten times in the past four weeks)	1=Yes	2 = Sometimes (three to ten times in the past four weeks)	1=Yes	2 = Sometimes (three to ten times in the past four weeks)	1=Yes	2 = Sometimes (three to ten times in the past four weeks)	1=Yes	2 = Sometimes (three to ten times in the past four weeks)	1=Yes	2 = Sometimes (three to ten times in the past four weeks)	No / Oya				No / Oya																						Past	0	No / Oya
8	0. I have both parents / Mfite ababyeyi bombi	No/ Oya	1. Yes	2 = Sometimes (three to ten times in the past four weeks)	1= Yes	2 = Sometimes (three to ten times in the past four weeks)	1=Yes	2 = Sometimes (three to ten times in the past four weeks)	1=Yes	2 = Sometimes (three to ten times in the past four weeks)	1=Yes	2 = Sometimes (three to ten times in the past four weeks)	1=Yes	2 = Sometimes (three to ten times in the past four weeks)	1=Yes	2 = Sometimes (three to ten times in the past four weeks)	1=Yes	2 = Sometimes (three to ten times in the past four weeks)	1=Yes	2 = Sometimes (three to ten times in the past four weeks)	No / Oya				No / Oya																						Past	0	No / Oya
12	0. I have both parents / Mfite ababyeyi bombi	No/ Oya	1. Yes	2 = Sometimes (three to ten times in the past four weeks)	1= Yes	2 = Sometimes (three to ten times in the past four weeks)	1=Yes	2 = Sometimes (three to ten times in the past four weeks)	1=Yes	2 = Sometimes (three to ten times in the past four weeks)	1=Yes	2 = Sometimes (three to ten times in the past four weeks)	1=Yes	2 = Sometimes (three to ten times in the past four weeks)	1=Yes	2 = Sometimes (three to ten times in the past four weeks)	1=Yes	2 = Sometimes (three to ten times in the past four weeks)	1=Yes	2 = Sometimes (three to ten times in the past four weeks)	Yes / Yego	No / Oya	Yes / Yego	No / Oya	Yes / Yego	Past 2 weeks / No Ibyumweru 2 bishize / Oya	Past 2 weeks / No Ibyumweru 2 bishize / Oya	Past 2 weeks / No Ibyumweru 2 bishize / Oya	Past 2 weeks / No Ibyumweru 2 bishize / Oya	Past 2 weeks / No Ibyumweru 2 bishize / Oya	No/Oya	Past 2 weeks / No Ibyumweru 2 bishize / Oya	Past 2 weeks / No Ibyumweru 2 bishize / Oya	Past 2 weeks / No Ibyumweru 2 bishize / Oya	Past Episode	0	Past episode/No / Igihe cyashize/Oya	Past episode/No / Igihe cyashize/Oya	Past episode/No / Igihe cyashize/Oya	Past episode/No / Igihe cyashize/Oya	Past episode/No / Igihe cyashize/Oya	No/ Oya	Past episode/No / Igihe cyashize/Oya	Past episode/No / Igihe cyashize/Oya	Past episode/No / Igihe cyashize/Oya	Past episode/No / Igihe cyashize/Oya	Past	0	No / Oya
16	0. I have both parents / Mfite ababyeyi bombi	No/ Oya	1. Yes	2 = Sometimes (three to ten times in the past four weeks)	1= Yes	2 = Sometimes (three to ten times in the past four weeks)	1=Yes	2 = Sometimes (three to ten times in the past four weeks)	1=Yes	2 = Sometimes (three to ten times in the past four weeks)	1=Yes	1 = Rarely (once or twice in the past four weeks)	1=Yes	1 = Rarely (once or twice in the past four weeks)	1=Yes	2 = Sometimes (three to ten times in the past four weeks)	1=Yes	2 = Sometimes (three to ten times in the past four weeks)	1=Yes	1 = Rarely (once or twice in the past four weeks)	Yes / Yego	Yes / Yego	Yes / Yego	Yes / Yego	Yes / Yego	Past 2 weeks / yes Ibyumweru 2 bishize / yego	Past 2 weeks / No Ibyumweru 2 bishize / Oya	Past 2 weeks / No Ibyumweru 2 bishize / Oya	Past 2 weeks / No Ibyumweru 2 bishize / Oya	Past 2 weeks / No Ibyumweru 2 bishize / Oya	Yes/Yego	Past 2 weeks / No Ibyumweru 2 bishize / Oya	Past 2 weeks / No Ibyumweru 2 bishize / Oya	Past 2 weeks / No Ibyumweru 2 bishize / Oya	Past Episode	1	Past episode/No / Igihe cyashize/Oya	Past episode/No / Igihe cyashize/Oya	Past episode/No / Igihe cyashize/Oya	Past episode/No / Igihe cyashize/Oya	Past episode/No / Igihe cyashize/Oya	No/ Oya	Past episode/No / Igihe cyashize/Oya	Past episode/No / Igihe cyashize/Oya	Past episode/No / Igihe cyashize/Oya	Past episode/No / Igihe cyashize/Oya	Past	0	No / Oya
11	0. I have both parents / Mfite ababyeyi bombi	No/ Oya	1. Yes	2 = Sometimes (three to ten times in the past four weeks)	1= Yes	2 = Sometimes (three to ten times in the past four weeks)	1=Yes	2 = Sometimes (three to ten times in the past four weeks)	1=Yes	2 = Sometimes (three to ten times in the past four weeks)	1=Yes	2 = Sometimes (three to ten times in the past four weeks)	1=Yes	2 = Sometimes (three to ten times in the past four weeks)	1=Yes	2 = Sometimes (three to ten times in the past four weeks)	1=Yes	2 = Sometimes (three to ten times in the past four weeks)	1=Yes	2 = Sometimes (three to ten times in the past four weeks)	No / Oya				No / Oya																						Past	0	No / Oya
13	0. I have both parents / Mfite ababyeyi bombi	No/ Oya	1. Yes	1 = Rarely (once or twice in the past four weeks)	0= No		0 = No		0 = No		0 = No		0 = No		0 = No		0 = No		0 = No		No / Oya				No / Oya																						Past	0	No / Oya
10	0. I have both parents / Mfite ababyeyi bombi	No/ Oya	0. No		0= No		0 = No		0 = No		0 = No		0 = No		0 = No		0 = No		0 = No		No / Oya				No / Oya																						Past	0	No / Oya
12	0. I have both parents / Mfite ababyeyi bombi	No/ Oya	1. Yes	2 = Sometimes (three to ten times in the past four weeks)	1= Yes	2 = Sometimes (three to ten times in the past four weeks)	1=Yes	2 = Sometimes (three to ten times in the past four weeks)	1=Yes	2 = Sometimes (three to ten times in the past four weeks)	1=Yes	2 = Sometimes (three to ten times in the past four weeks)	1=Yes	2 = Sometimes (three to ten times in the past four weeks)	1=Yes	2 = Sometimes (three to ten times in the past four weeks)	1=Yes	2 = Sometimes (three to ten times in the past four weeks)	1=Yes	2 = Sometimes (three to ten times in the past four weeks)	No / Oya				No / Oya																						Past	0	No / Oya
11	0. I have both parents / Mfite ababyeyi bombi	No/ Oya	0. No		1= Yes	3 = Often (more than ten times in the past four weeks)	1=Yes	3 = Often (more than ten times in the past four weeks)	1=Yes	2 = Sometimes (three to ten times in the past four weeks)	0 = No		1=Yes	2 = Sometimes (three to ten times in the past four weeks)	0 = No		1=Yes	3 = Often (more than ten times in the past four weeks)	0 = No		No / Oya				No / Oya																						Past	0	No / Oya
12	0. I have both parents / Mfite ababyeyi bombi	No/ Oya	1. Yes	2 = Sometimes (three to ten times in the past four weeks)	1= Yes	2 = Sometimes (three to ten times in the past four weeks)	0 = No		0 = No		1=Yes	2 = Sometimes (three to ten times in the past four weeks)	0 = No		1=Yes	3 = Often (more than ten times in the past four weeks)	1=Yes	3 = Often (more than ten times in the past four weeks)	1=Yes	2 = Sometimes (three to ten times in the past four weeks)	No / Oya				No / Oya																						Past	0	No / Oya
16	0. I have both parents / Mfite ababyeyi bombi	No/ Oya	1. Yes	1 = Rarely (once or twice in the past four weeks)	1= Yes	1 = Rarely (once or twice in the past four weeks)	1=Yes	1 = Rarely (once or twice in the past four weeks)	0 = No		0 = No		0 = No		0 = No		0 = No		0 = No		No / Oya				No / Oya																						Past	0	No / Oya
11	0. I have both parents / Mfite ababyeyi bombi	No/ Oya	1. Yes	2 = Sometimes (three to ten times in the past four weeks)	1= Yes	2 = Sometimes (three to ten times in the past four weeks)	1=Yes	2 = Sometimes (three to ten times in the past four weeks)	0 = No		1=Yes	3 = Often (more than ten times in the past four weeks)	0 = No		0 = No		0 = No		0 = No		No / Oya				No / Oya																						Past	0	No / Oya
17	0. I have both parents / Mfite ababyeyi bombi	No/ Oya	1. Yes	2 = Sometimes (three to ten times in the past four weeks)	1= Yes	2 = Sometimes (three to ten times in the past four weeks)	1=Yes	2 = Sometimes (three to ten times in the past four weeks)	1=Yes	2 = Sometimes (three to ten times in the past four weeks)	1=Yes	3 = Often (more than ten times in the past four weeks)	1=Yes	3 = Often (more than ten times in the past four weeks)	1=Yes	3 = Often (more than ten times in the past four weeks)	1=Yes	2 = Sometimes (three to ten times in the past four weeks)	1=Yes	2 = Sometimes (three to ten times in the past four weeks)	Yes / Yego	Yes / Yego	Yes / Yego	No / Oya	Yes / Yego	Past 2 weeks / yes Ibyumweru 2 bishize / yego	Past 2 weeks / yes Ibyumweru 2 bishize / yego	Past 2 weeks / No Ibyumweru 2 bishize / Oya	Past 2 weeks / No Ibyumweru 2 bishize / Oya	Past 2 weeks / yes Ibyumweru 2 bishize / yego	Yes/Yego	Past 2 weeks / yes Ibyumweru 2 bishize / yego	Past 2 weeks / yes Ibyumweru 2 bishize / yego	Past 2 weeks / No Ibyumweru 2 bishize / Oya	Past Episode	1	Past episode/No / Igihe cyashize/Oya	Past episode/No / Igihe cyashize/Oya	Past episode/No / Igihe cyashize/Oya	Past episode/No / Igihe cyashize/Oya	Past episode/Yes / Igihe cyashize/ Yego	No/ Oya	Past episode/No / Igihe cyashize/Oya	Past episode/No / Igihe cyashize/Oya	Past episode/No / Igihe cyashize/Oya	Past episode/No / Igihe cyashize/Oya	Past	1	No / Oya
12	0. I have both parents / Mfite ababyeyi bombi	No/ Oya	1. Yes	2 = Sometimes (three to ten times in the past four weeks)	1= Yes	2 = Sometimes (three to ten times in the past four weeks)	1=Yes	2 = Sometimes (three to ten times in the past four weeks)	1=Yes	2 = Sometimes (three to ten times in the past four weeks)	1=Yes	2 = Sometimes (three to ten times in the past four weeks)	1=Yes	2 = Sometimes (three to ten times in the past four weeks)	1=Yes	2 = Sometimes (three to ten times in the past four weeks)	1=Yes	2 = Sometimes (three to ten times in the past four weeks)	1=Yes	2 = Sometimes (three to ten times in the past four weeks)	No / Oya				No / Oya																						Past	0	No / Oya
9	2. No father / Ntagira se	No/ Oya	1. Yes	2 = Sometimes (three to ten times in the past four weeks)	0= No		1=Yes	2 = Sometimes (three to ten times in the past four weeks)	1=Yes	2 = Sometimes (three to ten times in the past four weeks)	1=Yes	2 = Sometimes (three to ten times in the past four weeks)	1=Yes	1 = Rarely (once or twice in the past four weeks)	1=Yes	2 = Sometimes (three to ten times in the past four weeks)	1=Yes	2 = Sometimes (three to ten times in the past four weeks)	1=Yes	2 = Sometimes (three to ten times in the past four weeks)	No / Oya				No / Oya																						Past	0	No / Oya
[truncated: 122 more columns]
